# Supplementary material for: HERVH-derived lncRNAs negatively regulate chromatin targeting and remodeling mediated by CHD7
Source: Life Sci Alliance. 2021 Oct 18;5(1):e202101127. doi: 10.26508/lsa.202101127 (PMC8548210; doi:10.26508/lsa.202101127)
Supplement: Supplementary file 1 [file LSA-2021-01127_TableS1.xlsx]

## Sheet: HERVH expression
ID	Genomic location	WT RPKM	KD RPKM	log2 Fold Change	Overlap to PAR-CLIP Peak	Closest Gene	Distance to closest gene
HERVH_912	chr13:56152362-56158222	133.719	21.9245	-2.60804	YES	MIR5007	403680
HERVH_258	chr3:112137258-112142212	57.4345	15.7116	-1.86942	YES	RP11-231E6.1	9278
HERVH_908	chr13:51744001-51749142	52.2513	16.7897	-1.63731	YES	LINC00371	0
HERVH_1163	chrX:91355238-91360916	50.3204	24.3917	-1.04445	YES	PCDH11X	0
HERVH_232	chr3:54668510-54674231	43.4666	14.6308	-1.57024	YES	CACNA2D3	0
HERVH_1108	chr20:38897693-38903401	30.9887	7.00838	-2.143	YES	SNORD112	142115
HERVH_676	chr8:132322421-132328094	24.9842	12.5594	-0.99168	YES	CTD-2501M5.1	0
HERVH_90	chr1:230736961-230744840	24.7275	9.98984	-1.30672	YES	RP11-543E8.2	2916
HERVH_1111	chr20:44387972-44393884	22.9107	11.2142	-1.03003	YES	WFDC3	0
HERVH_129	chr2:67558648-67564733	22.6943	7.38439	-1.61846	YES	AC023115.4	6213
HERVH_1183	chrX:113701124-113706984	21.909	5.62817	-1.95888	YES	SSU72P1	75416
HERVH_751	chr10:53793516-53799321	20.8	11.2864	-0.881418	YES	PRKG1	0
HERVH_598	chr7:83088983-83094699	19.6432	6.26387	-1.64734	YES	SEMA3E	0
HERVH_312	chr3:189862388-189867991	19.4505	6.73808	-1.528	YES	LEPREL1-AS1	0
HERVH_82	chr1:223197737-223203498	19.1619	6.27759	-1.60842	YES	DISP1	18401
HERVH_904	chr13:43442139-43447294	18.8839	7.02197	-1.42592	YES	EPSTI1	13231
HERVH_1034	chr17:74602069-74607593	17.7864	4.03146	-2.13864	YES	RP11-666A8.11	10216
HERVH_341	chr4:62629935-62635743	15.6438	7.17788	-1.12287	YES	LPHN3	0
HERVH_347	chr4:88842954-88848398	13.9811	5.4964	-1.34533	YES	HSP90AB3P	27788
HERVH_372	chr4:126482774-126488611	13.5329	6.56375	-1.04275	YES	FAT4	68688
HERVH_355	chr4:93192642-93198799	12.8615	8.41433	-0.61155	YES	RP11-562F9.2	0
HERVH_136	chr2:77315372-77321156	12.746	6.93677	-0.876766	YES	LRRTM4	0
HERVH_938	chr14:38659842-38665730	12.6279	7.6969	-0.713539	YES	CTD-2058B24.2	0
HERVH_1193	chrX:121355856-121361638	12.4088	6.31492	-0.973406	YES	RP11-417D4.1	210392
HERVH_427	chr5:7263692-7269444	12.3525	5.71833	-1.10978	YES	RP11-404K5.3	18594
HERVH_127	chr2:64479547-64484780	12.2735	3.70389	-1.72572	YES	AC074289.1	0
HERVH_766	chr10:92567045-92572566	12.0981	5.5328	-1.12728	YES	HTR7	0
HERVH_36	chr1:81710967-81716892	11.7746	6.42672	-0.872502	YES	RN7SKP247	583
HERVH_1016	chr16:65263707-65269252	10.5768	2.8844	-1.87094	YES	RP11-256I9.2	0
HERVH_304	chr3:176039406-176045151	10.4666	3.93487	-1.40912	YES	RP11-78E6.1	207082
HERVH_348	chr4:88857073-88860991	10.0612	3.62546	-1.47003	YES	SPP1	35829
HERVH_932	chr13:109917437-109923464	10.0605	2.18336	-2.19892	YES	LINC00370	10858
HERVH_648	chr8:72587171-72592895	9.69359	4.77279	-1.02067	YES	RP11-1144P22.1	0
HERVH_1194	chrX:124522686-124528409	9.23819	5.18776	-0.831282	YES	RP13-147D17.1	60817
HERVH_465	chr5:120033240-120039106	9.10156	2.18347	-2.05448	YES	RNU4-69P	7288
HERVH_75	chr1:213083349-213088023	8.94941	2.97167	-1.58728	YES	FLVCR1	10645
HERVH_797	chr11:27650618-27656473	8.27743	4.78254	-0.790133	YES	BDNF-AS	0
HERVH_416	chr4:180087629-180091722	7.5577	2.41437	-1.64225	YES	RP11-296L20.1	96882
HERVH_723	chr9:99976775-99982296	7.05891	2.39622	-1.55472	YES	ANKRD18CP	0
HERVH_192	chr2:210164036-210169656	6.96365	3.25533	-1.09469	YES	MEAF6P1	117295
HERVH_707	chr9:76700498-76706352	6.47002	4.9676	-0.38055	YES	RP11-401G5.1	212286
HERVH_530	chr6:98227363-98233201	6.30688	3.26781	-0.94648	YES	RP11-436D23.1	31385
HERVH_92	chr1:232253860-232259691	6.28946	4.25392	-0.563049	YES	RP5-865N13.2	36147
HERVH_421	chr4:187163109-187168738	5.6522	1.34436	-2.06375	YES	KLKB1	0
HERVH_405	chr4:167637275-167643205	5.48894	3.33818	-0.715775	YES	SPOCK3	11331
HERVH_1182	chrX:113283262-113290657	5.41825	3.34237	-0.695307	YES	SNORD30	22933
HERVH_806	chr11:66341067-66344427	5.14813	3.89967	-0.3998	YES	CTSF	4756
HERVH_1161	chrX:86936679-86942644	4.58664	1.60241	-1.51136	YES	KLHL4	11630
HERVH_874	chr12:59716968-59722767	4.53053	1.66883	-1.4354	YES	RP11-272B17.1	37233
HERVH_913	chr13:56229065-56234937	4.40378	1.92435	-1.19016	YES	HNF4GP1	338398
HERVH_286	chr3:154992225-155002719	4.29947	2.25682	-0.926845	YES	RP11-451G4.2	5300
HERVH_376	chr4:131688563-131694423	4.26872	2.2833	-0.899751	YES	RP11-401I19.1	107760
HERVH_629	chr7:145940910-145946317	4.20315	1.28935	-1.69711	YES	CNTNAP2	0
HERVH_14	chr1:38890785-38896451	3.71333	1.00377	-1.87686	NO	RNU6-753P	28349
HERVH_943	chr14:47573399-47577968	3.37526	1.30917	-1.35963	YES	MDGA2	0
HERVH_606	chr7:109231890-109237736	3.14779	2.14883	-0.548666	YES	AC073071.1	0
HERVH_1174	chrX:103016086-103022234	3.07432	0.544558	-2.47554	YES	PLP1	6414
HERVH_352	chr4:92544790-92550850	2.9845	2.10456	-0.501955	YES	CCSER1	21727
HERVH_1118	chr21:27600197-27605806	2.93595	2.70481	-0.117883	YES	AP000230.1	10498
HERVH_771	chr10:102140676-102148155	2.92835	1.17704	-1.30763	NO	LINC00263	0
HERVH_469	chr5:123832727-123838432	2.90641	1.642	-0.819983	YES	CTD-2308B18.3	0
HERVH_553	chr6:132222689-132228557	2.82459	1.87517	-0.588442	YES	RP11-69I8.2	0
HERVH_223	chr3:39619322-39625109	2.72554	0.392311	-2.76544	NO	MOBP	48353
HERVH_619	chr7:125550018-125564164	2.66559	0.442943	-2.56245	YES	AC005276.1	0
HERVH_726	chr9:102902463-102908804	2.24841	0.760449	-1.55154	YES	INVS	0
HERVH_853	chr12:14858354-14863574	2.21296	1.31524	-0.746226	YES	RP11-174G6.1	0
HERVH_384	chr4:135599091-135604707	2.17763	1.05802	-1.03443	YES	CTD-2012I17.1	75848
HERVH_601	chr7:93269246-93274864	2.11512	0.449857	-2.20829	YES	GNGT1	0
HERVH_910	chr13:54701552-54707293	2.06647	0.313852	-2.68073	NO	LINC00458	0
HERVH_334	chr4:24324906-24329833	2.03478	0.847663	-1.25346	YES	AC092846.1	92967
HERVH_292	chr3:163625317-163631776	2.02014	0.616944	-1.69517	YES	RP11-208P4.1	87619
HERVH_1184	chrX:113835732-113841698	1.99945	0.649886	-1.60651	YES	HTR2C	0
HERVH_432	chr5:12663171-12668442	1.95343	0.899668	-1.10997	YES	CT49	0
HERVH_894	chr12:101539539-101539811	1.90553	1.19281	-0.671336	NO	SLC5A8	9461
HERVH_149	chr2:118036328-118042085	1.86546	1.43848	-0.372708	YES	AC092170.1	97191
HERVH_458	chr5:106314288-106319787	1.86241	1.04532	-0.827218	YES	CTC-254B4.1	0
HERVH_583	chr7:24435863-24441604	1.8484	1.17339	-0.651132	YES	NPY	104380
HERVH_945	chr14:48724401-48737485	1.77142	0.936733	-0.911995	YES	RP11-2G1.3	50787
HERVH_957	chr14:84966593-84972317	1.60406	0.494812	-1.67688	YES	RNU6-976P	233970
HERVH_491	chr5:167999359-168000055	1.57643	1.48114	-0.0893645	NO	PANK3	0
HERVH_946	chr14:51359879-51363600	1.4356	0.200967	-2.77657	YES	PYGL	0
HERVH_409	chr4:171037989-171043309	1.429	0.324846	-2.1035	YES	APOBEC3AP1	16735
HERVH_181	chr2:198443133-198452450	1.40354	0.228795	-2.56547	YES	RFTN2	0
HERVH_174	chr2:188898224-188903863	1.36123	1.05187	-0.368854	YES	LINC01090	0
HERVH_831	chr11:118587742-118602564	1.3382	0.984004	-0.439709	YES	AP002954.4	0
HERVH_360	chr4:98058142-98061231	1.33767	0.38195	-1.78172	NO	RP11-431J17.1	1933
HERVH_77	chr1:216181484-216187211	1.26975	0.03772	-4.74513	NO	USH2A	0
HERVH_356	chr4:93360104-93365805	1.24096	0.687358	-0.843064	YES	GRID2	0
HERVH_550	chr6:131659939-131665704	1.23295	0.506725	-1.2663	YES	AKAP7	55265
HERVH_1081	chr19:36646376-36651925	1.22132	0.188534	-2.63274	NO	COX7A1	2606
HERVH_535	chr6:114743602-114749461	1.18412	0.544506	-1.10668	YES	RP3-399L15.3	0
HERVH_528	chr6:94539873-94545467	1.11712	0.57881	-0.93677	YES	SNORA18	43358
HERVH_492	chr5:170189084-170194868	1.10981	0.247915	-2.11829	YES	MIR4454	0
HERVH_762	chr10:88623843-88625357	1.07622	1.29373	0.263324	NO	BMPR1A	0
HERVH_934	chr14:21282676-21284889	1.07378	0.0697522	-3.7644	YES	RNASE1	11240
HERVH_173	chr2:188535209-188540996	1.01138	0.59319	-0.759837	YES	LINC01090	36548
HERVH_997	chr16:9764386-9771158	0.975743	0.324371	-1.55976	NO	RP11-297M9.1	0
HERVH_63	chr1:185917410-185923348	0.960398	0.278423	-1.75039	YES	HMCN1	0
HERVH_159	chr2:154391048-154392548	0.936205	0.147877	-2.58335	NO	AC012501.2	0
HERVH_399	chr4:157025073-157030456	0.909286	0.553218	-0.706819	NO	FTH1P21	96934
HERVH_616	chr7:124369210-124374788	0.903709	0.340241	-1.38339	NO	GPR37	11264
HERVH_596	chr7:75408229-75417880	0.883797	0.206468	-2.0458	NO	CCL26	0
HERVH_742	chr10:6839044-6844915	0.851563	0.440691	-0.934818	YES	LINC00707	0
HERVH_1188	chrX:115946415-115952190	0.840784	0.514089	-0.69898	YES	RNU6-1323P	32618
HERVH_545	chr6:126022993-126028909	0.8313	0.538352	-0.617519	YES	RP11-624M8.1	0
HERVH_730	chr9:118601456-118607208	0.825013	0.301529	-1.42243	YES	LINC00474	43241
HERVH_134	chr2:75440856-75446663	0.823842	0.431724	-0.91663	YES	TACR1	14031
HERVH_320	chr4:3929172-3934807	0.808858	0.132486	-2.52279	NO	AC226119.5	0
HERVH_971	chr15:35530829-35536038	0.784113	0.0707864	-3.29716	YES	DPH6	0
HERVH_557	chr6:142336802-142342919	0.763474	0.51004	-0.572732	YES	NMBR	36549
HERVH_310	chr3:186893291-186899050	0.753081	0.391988	-0.924683	YES	RPL39L	0
HERVH_679	chr8:133092484-133098249	0.737126	0.386272	-0.914859	YES	OC90	0
HERVH_745	chr10:26005349-26011855	0.734973	0.324149	-1.1567	NO	HIRAP1	24098
HERVH_892	chr12:96142639-96148668	0.711996	0.190066	-1.85151	YES	NTN4	0
HERVH_389	chr4:140079129-140081209	0.676206	0.520082	-0.372426	NO	ELF2	0
HERVH_27	chr1:70833311-70839707	0.666922	0.36382	-0.856646	NO	HHLA3	0
HERVH_590	chr7:42910174-42916003	0.659472	0.277383	-1.22005	YES	RP11-111K18.2	24869
HERVH_661	chr8:99602548-99602885	0.657617	0.174375	-1.85637	NO	STK3	0
HERVH_549	chr6:131644435-131650277	0.656061	0.175112	-1.84725	YES	AKAP7	39761
HERVH_537	chr6:117979959-117986363	0.653426	0.497328	-0.387016	NO	NUS1	10303
HERVH_1019	chr16:70650426-70660022	0.630825	0.653015	0.0491109	YES	IL34	0
HERVH_162	chr2:157576595-157582356	0.625047	0.160693	-1.89546	NO	RPLP0P7	51863
HERVH_218	chr3:32836451-32838362	0.613369	0.548965	-0.157328	NO	AC139452.2	8844
HERVH_10	chr1:32897937-32903639	0.554838	0.146389	-1.8527	NO	LRRC37A12P	5548
HERVH_329	chr4:16999369-17005548	0.552447	0.229991	-1.22874	YES	RP11-141E13.1	0
HERVH_318	chr3:192713433-192719177	0.534425	0.160664	-1.67357	NO	MB21D2	77484
HERVH_1000	chr16:13446439-13451918	0.492676	0.124476	-1.90228	YES	U91319.1	0
HERVH_480	chr5:135901028-135906934	0.485929	0.255757	-0.900027	YES	RP11-114H21.2	45042
HERVH_533	chr6:110176977-110182782	0.485583	0.0627343	-2.76842	NO	RP1-249I4.2	26990
HERVH_758	chr10:78577978-78583494	0.485171	0.116138	-1.97292	NO	SNORA31	11642
HERVH_314	chr3:191384048-191390167	0.465531	0.380293	-0.284982	YES	Y_RNA	24836
HERVH_579	chr7:20160331-20166178	0.465194	0.185296	-1.28285	YES	AC005062.2	0
HERVH_1162	chrX:90028311-90034154	0.459624	0.192647	-1.21254	YES	RNU6-555P	175973
HERVH_1156	chrX:73341433-73350354	0.45947	0.106788	-2.00714	NO	FTX	0
HERVH_16	chr1:43322382-43325555	0.442726	0.271936	-0.683274	NO	ZNF691	4235
HERVH_445	chr5:75653080-75658896	0.431621	0.131921	-1.63772	YES	SV2C	3317
HERVH_345	chr4:80475123-80480863	0.425287	0.143112	-1.50738	YES	LINC00989	0
HERVH_473	chr5:126175028-126181397	0.423629	0.133852	-1.59187	YES	LMNB1	2317
HERVH_992	chr15:97415066-97420897	0.418292	0.0743069	-2.34487	YES	RN7SKP181	29453
HERVH_1181	chrX:112419357-112423785	0.404159	0.135422	-1.50994	NO	RP5-1168A5.1	166856
HERVH_78	chr1:216318942-216326030	0.397982	0.161494	-1.25035	YES	USH2A	0
HERVH_718	chr9:90025608-90031621	0.395728	0.220442	-0.816111	YES	RP11-497K15.1	6929
HERVH_915	chr13:56686544-56692393	0.389355	0.122049	-1.5966	YES	SPATA2P1	96115
HERVH_1093	chr19:54334657-54340602	0.387355	0.240089	-0.667988	YES	NLRP12	7010
HERVH_1170	chrX:97779243-97785068	0.386922	0.310112	-0.31028	YES	HMGB1P32	101437
HERVH_315	chr3:191613172-191618899	0.383267	0.153192	-1.26893	NO	RP11-655G22.2	51240
HERVH_721	chr9:96109869-96115626	0.383	0.143769	-1.35377	YES	C9orf129	1174
HERVH_101	chr2:8012836-8019022	0.376534	0.142494	-1.34184	YES	AC007463.2	7880
HERVH_1137	chrX:17463829-17464786	0.374296	0.486919	0.370792	NO	NHS	0
HERVH_1134	chrX:16062836-16068537	0.36319	0.235919	-0.60173	NO	GRPR	73143
HERVH_67	chr1:195817043-195817727	0.360754	0.0943818	-1.82859	NO	RP11-476B1.1	196400
HERVH_969	chr14:102876840-102878043	0.358425	0.146545	-1.23479	NO	TECPR2	0
HERVH_499	chr6:14297172-14303054	0.350064	0.0689492	-2.18926	YES	LINC01108	11797
HERVH_195	chr2:216787025-216792849	0.336364	0.128897	-1.31828	YES	AC093382.1	11183
HERVH_612	chr7:120525753-120531445	0.335413	0.127524	-1.32864	YES	TSPAN12	27298
HERVH_1209	chrY:5192827-5198468	0.332141	0.14533	-1.13925	YES	PCDH11Y	0
HERVH_33	chr1:79954292-79959808	0.328642	0.0958812	-1.67731	YES	ADH5P2	26958
HERVH_1052	chr18:54082666-54088572	0.31714	0.10924	-1.45604	NO	TXNL1	175868
HERVH_659	chr8:98212997-98218884	0.309643	0.0835822	-1.77215	YES	KB-1000E4.2	35087
HERVH_823	chr11:94078890-94088700	0.307735	0.154483	-0.949889	NO	GPR83	21778
HERVH_911	chr13:54842276-54844878	0.303333	0.178449	-0.733522	YES	LINC00458	135276
HERVH_1041	chr18:29383745-29390019	0.302397	0.0758541	-1.86342	NO	TRAPPC8	19118
HERVH_62	chr1:183582344-183588508	0.301591	0.128032	-1.17466	NO	RP1-127C7.6	1474
HERVH_966	chr14:99451541-99459276	0.292008	0.161894	-0.813067	NO	AL162151.3	11734
HERVH_540	chr6:121941567-121947446	0.291501	0.0987607	-1.47101	YES	RP11-129H15.1	14710
HERVH_344	chr4:79634995-79640875	0.289028	0.137735	-1.01727	YES	LINC01094	31143
HERVH_824	chr11:94374766-94380477	0.285268	0.102971	-1.38608	NO	RP11-867G2.8	0
HERVH_1177	chrX:109109302-109114091	0.283512	0.0951419	-1.48108	NO	RPS5P7	12155
HERVH_843	chr12:8431618-8446686	0.28177	0.146963	-0.894408	NO	ENPP7P5	0
HERVH_1033	chr17:73248701-73254362	0.278518	0.104025	-1.33931	NO	GGA3	0
HERVH_490	chr5:166724635-166730683	0.277246	0.167916	-0.691089	NO	TENM2	0
HERVH_886	chr12:79933627-79939405	0.277108	0.108365	-1.27835	NO	RP11-359M6.1	0
HERVH_794	chr11:23908809-23914467	0.272441	0.19419	-0.468035	NO	RNU6-783P	37382
HERVH_666	chr8:113208102-113213632	0.271624	0.183945	-0.538128	NO	CSMD3	21526
HERVH_787	chr11:6091051-6097114	0.266318	0.0479839	-2.25261	NO	OR52X1P	2036
HERVH_259	chr3:115512329-115518013	0.264469	0.185511	-0.489391	YES	LSAMP	3223
HERVH_979	chr15:53719040-53724660	0.260884	0.0834302	-1.53572	NO	WDR72	81279
HERVH_627	chr7:143904910-143905867	0.257359	0.0583785	-1.96716	NO	ARHGEF35	0
HERVH_508	chr6:39099288-39104296	0.255823	0.0138002	-3.48142	NO	SAYSD1	16324
HERVH_887	chr12:81176901-81182671	0.254122	0.0471215	-2.2091	YES	LIN7A	3629
HERVH_66	chr1:192947646-192949670	0.249783	0.0486628	-2.14679	NO	ZNF101P2	12910
HERVH_1180	chrX:112351945-112357652	0.248666	0.0873068	-1.41048	NO	snoU13	107590
HERVH_343	chr4:71897526-71902991	0.246068	0.251786	0.0318629	NO	DCK	896
HERVH_782	chr11:3491486-3506417	0.245328	0.0995306	-1.22102	NO	RP13-726E6.1	0
HERVH_538	chr6:120783652-120789279	0.245201	0.0796489	-1.50928	YES	RNU6-214P	58162
HERVH_464	chr5:118282706-118288341	0.240865	0.210186	-0.188187	NO	DTWD2	0
HERVH_1107	chr20:38721750-38727650	0.240158	0.0627059	-1.7827	NO	AL009050.1	4211
HERVH_1167	chrX:93953818-93959625	0.240015	0.182937	-0.373882	YES	PAICSP7	59250
HERVH_555	chr6:140578632-140584217	0.238167	0.0757273	-1.53349	NO	MIR3668	52170
HERVH_281	chr3:148132030-148137883	0.237891	0.116311	-0.97273	YES	RP11-501O2.5	14288
HERVH_94	chr1:233819194-233824950	0.237391	0.0258112	-2.78831	YES	KCNK1	10937
HERVH_19	chr1:48674673-48680493	0.23494	0.0923659	-1.25869	YES	RP5-1024N4.2	2159
HERVH_366	chr4:116896855-116902379	0.232199	0.0734177	-1.53777	NO	RP11-659O3.1	0
HERVH_93	chr1:232365374-232370745	0.229345	0.11419	-0.946546	NO	RN7SL299P	6484
HERVH_951	chr14:71590923-71596723	0.227401	0.109167	-0.994347	YES	PCNX	8825
HERVH_353	chr4:92575752-92581719	0.227172	0.161248	-0.46985	YES	CCSER1	52689
HERVH_602	chr7:99320773-99327555	0.225512	0.0723695	-1.51562	NO	CYP3A7	0
HERVH_184	chr2:201066585-201067406	0.225205	0.136098	-0.686981	NO	SPATS2L	103199
HERVH_827	chr11:96458634-96464674	0.224369	0.103185	-1.05009	YES	RP11-360K13.1	0
HERVH_168	chr2:171833967-171839896	0.222649	0.147973	-0.558475	NO	TLK1	7438
HERVH_927	chr13:87838703-87844363	0.221851	0.0875201	-1.24942	NO	UBBP5	26897
HERVH_812	chr11:71448620-71463741	0.221108	0.0674631	-1.57698	NO	ENPP7P8	0
HERVH_1178	chrX:110787034-110792901	0.220638	0.0798463	-1.3601	YES	LINC00890	21408
HERVH_690	chr9:12948343-12954127	0.219358	0.11133	-0.918663	YES	TDPX2	18716
HERVH_636	chr8:8026244-8041378	0.216692	0.136423	-0.630591	NO	ENPP7P1	0
HERVH_324	chr4:9640596-9646377	0.215484	0.154768	-0.452592	NO	ENPP7P11	32556
HERVH_222	chr3:38111986-38125219	0.212532	0.2788	0.376057	NO	DLEC1	0
HERVH_764	chr10:91840774-91846549	0.211555	0.16747	-0.320093	YES	RN7SKP143	76860
HERVH_834	chr11:122695135-122703530	0.211438	0.0697044	-1.47417	NO	CRTAM	5679
HERVH_333	chr4:23724495-23729489	0.209821	0.0747458	-1.37511	NO	RP11-380P13.1	0
HERVH_1164	chrX:91528081-91533793	0.209447	0.135264	-0.595195	NO	PCDH11X	0
HERVH_960	chr14:87701034-87707135	0.208378	0.118026	-0.770393	NO	RP11-1141N12.1	10313
HERVH_1101	chr20:12734466-12740281	0.20751	0.111022	-0.845817	YES	RP5-1069C8.2	105570
HERVH_500	chr6:16259242-16265124	0.205501	0.0795034	-1.26768	NO	GMPR	0
HERVH_614	chr7:121203702-121209722	0.202522	0.0585693	-1.63198	NO	AC004875.1	5002
HERVH_125	chr2:60644569-60649620	0.202453	0.0854535	-1.15427	NO	AC007381.2	26060
HERVH_976	chr15:44268719-44270063	0.20213	0.2023	0.00115118	NO	FRMD5	0
HERVH_765	chr10:92054739-92060479	0.201765	0.096465	-0.992085	YES	RP11-15K3.1	101800
HERVH_847	chr12:10485574-10491242	0.200158	0.18034	-0.142898	YES	RP11-277P12.10	0
HERVH_288	chr3:161439702-161445565	0.199567	0.103548	-0.884115	NO	RP11-774I5.1	89133
HERVH_204	chr2:238515426-238521297	0.197085	0.0255165	-2.54366	NO	AC096574.5	324
HERVH_188	chr2:209080648-209086659	0.196851	0.180032	-0.12235	NO	TPT1P2	0
HERVH_663	chr8:104014305-104016817	0.196462	0.0708405	-1.35272	NO	KB-1507C5.4	1894
HERVH_50	chr1:113352288-113368676	0.19259	0.109368	-0.763147	NO	RP11-426L16.8	0
HERVH_914	chr13:56614384-56620409	0.190087	0.0592766	-1.53019	NO	HNF4GP1	39803
HERVH_844	chr12:8957474-8963172	0.18837	0.0229505	-2.58982	NO	A2ML1-AS1	0
HERVH_83	chr1:225027637-225033784	0.18833	0.0611968	-1.47802	NO	DNAH14	50181
HERVH_669	chr8:115293926-115299962	0.187802	0.0924889	-0.948587	YES	RP11-267L5.1	0
HERVH_91	chr1:231965417-231971394	0.187601	0.0573297	-1.55327	NO	DISC1	0
HERVH_1056	chr18:70991849-70997597	0.186469	0.0559407	-1.57506	NO	CTD-2354A18.1	0
HERVH_1130	chrX:4458514-4464361	0.185491	0.0455102	-1.81628	NO	AC108683.1	37103
HERVH_466	chr5:121809920-121814541	0.184063	0.117944	-0.60101	NO	CTC-210G5.1	0
HERVH_433	chr5:16420077-16425535	0.18292	0.0724098	-1.22711	NO	RP1-167G20.1	0
HERVH_4	chr1:12763945-12774140	0.181425	0.0714825	-1.23222	NO	AADACL3	1979
HERVH_603	chr7:100519901-100525640	0.180019	0.0120424	-3.10779	NO	RP13-650G11.1	351
HERVH_753	chr10:55259788-55264487	0.178296	0.110086	-0.648928	YES	RNA5SP318	41741
HERVH_725	chr9:102432062-102438183	0.177264	0.0847824	-0.982379	NO	RP11-554F20.1	0
HERVH_1102	chr20:13338526-13343336	0.176734	0.0813051	-1.03222	NO	TASP1	0
HERVH_51	chr1:114567629-114575106	0.176398	0.143627	-0.278952	NO	RP4-590F24.1	22773
HERVH_71	chr1:209622149-209627347	0.17551	0.0630548	-1.34445	NO	MIR205HG	15967
HERVH_44	chr1:99975066-99980923	0.174731	0.108882	-0.635898	YES	RP11-413P11.1	0
HERVH_811	chr11:70060055-70066262	0.172829	0.0705393	-1.18273	NO	FADD	6560
HERVH_24	chr1:64815625-64821444	0.171811	0.119122	-0.493705	YES	RNU7-62P	28638
HERVH_562	chr6:148960907-148966644	0.169501	0.0143549	-2.88171	NO	RP11-461H3.2	2200
HERVH_28	chr1:71054119-71059674	0.168694	0.0632491	-1.28661	NO	RP11-42O15.2	56945
HERVH_76	chr1:215583459-215589026	0.168288	0.0475014	-1.63254	NO	VDAC1P10	32743
HERVH_392	chr4:146619974-146624655	0.168141	0.113339	-0.530397	NO	C4orf51	0
HERVH_123	chr2:58340566-58346265	0.166525	0.0920769	-0.790216	NO	VRK2	0
HERVH_1125	chr22:32898740-32904490	0.165048	0.0735542	-1.06696	YES	FBXO7	3923
HERVH_547	chr6:130513455-130519367	0.164856	0.0842085	-0.892237	NO	SAMD3	0
HERVH_219	chr3:34681947-34684050	0.164104	0.0188916	-2.59123	NO	AC018359.1	77579
HERVH_100	chr2:5140901-5146863	0.163201	0.0574036	-1.36155	YES	RNU6-649P	147929
HERVH_1090	chr19:47896085-47902013	0.160151	0.0605262	-1.27058	NO	MEIS3	4369
HERVH_773	chr10:104965197-104973414	0.159201	0.0371678	-1.84286	NO	ST13P13	2053
HERVH_131	chr2:70847681-70853541	0.157778	0.0666652	-1.12991	NO	ADD2	0
HERVH_548	chr6:131616496-131622336	0.154014	0.0744763	-0.957202	NO	AKAP7	11822
HERVH_1133	chrX:12957983-12963656	0.152054	0.0728027	-0.968726	NO	TLR8	16696
HERVH_1067	chr19:17704374-17710861	0.150011	0.132372	-0.168505	NO	UNC13A	1277
HERVH_996	chr16:8926899-8939314	0.15	0.0375337	-1.75105	YES	PMM2	0
HERVH_1091	chr19:53123936-53136648	0.149467	0.102581	-0.502296	NO	ZNF83	0
HERVH_393	chr4:146753763-146759654	0.14861	0.0850715	-0.738399	NO	ZNF827	0
HERVH_668	chr8:115253832-115259312	0.14834	0.0434223	-1.56751	NO	RP11-267L5.1	34985
HERVH_1200	chrX:137340819-137352192	0.147568	0.11855	-0.293643	NO	RN7SKP31	127319
HERVH_411	chr4:172907256-172911278	0.147186	0.126868	-0.199685	NO	GALNTL6	0
HERVH_741	chr10:6671540-6677503	0.146913	0.106461	-0.430121	YES	RP11-554I8.1	4233
HERVH_242	chr3:78630361-78638069	0.145396	0.0470854	-1.44476	NO	ROBO1	8322
HERVH_1024	chr17:11875072-11880264	0.144542	0.0308464	-1.91972	NO	RP11-1096G20.5	0
HERVH_96	chr1:239264535-239270362	0.144	0.103334	-0.442347	NO	RP11-307O1.1	48333
HERVH_1017	chr16:65309158-65312937	0.14353	0.0311006	-1.90129	NO	RP11-256I9.3	0
HERVH_786	chr11:5181526-5187347	0.142138	0.0706668	-0.915333	NO	OR52A1	0
HERVH_191	chr2:209942743-209949100	0.141525	0.0443979	-1.47793	NO	HSPA8P6	3872
HERVH_752	chr10:55252482-55253706	0.141308	0.0240051	-2.15366	NO	RNA5SP318	34435
HERVH_1153	chrX:70484229-70492681	0.140191	0.0735426	-0.846212	NO	ZMYM3	9234
HERVH_658	chr8:98187256-98192967	0.14017	0.0378257	-1.65073	NO	CPQ	25375
HERVH_808	chr11:67609376-67624432	0.140124	0.043731	-1.48233	NO	RP11-119D9.4	857
HERVH_581	chr7:22742976-22748932	0.138566	0.0641319	-1.00294	NO	AC073072.5	16083
HERVH_468	chr5:123639450-123645169	0.137928	0.0699015	-0.888597	NO	LINC01170	0
HERVH_299	chr3:170535403-170541550	0.136409	0.0621392	-1.02115	NO	CLDN11	0
HERVH_155	chr2:148975431-148975522	0.136217	0.177355	0.357665	NO	MBD5	0
HERVH_901	chr13:35373390-35377485	0.135311	0.0886285	-0.559071	YES	RP11-307O13.1	122487
HERVH_20	chr1:53890008-53900850	0.135199	0.036452	-1.64421	NO	SLC25A3P1	0
HERVH_182	chr2:200044087-200050394	0.134914	0.0806416	-0.676951	NO	RNU7-147P	5389
HERVH_335	chr4:24502597-24508373	0.13428	0.0363972	-1.63676	YES	DHX15	10692
HERVH_673	chr8:128443947-128449709	0.132636	0.0568829	-1.09263	YES	CASC8	0
HERVH_536	chr6:115352956-115358783	0.131097	0.0779092	-0.682598	YES	RNU6-475P	164817
HERVH_941	chr14:46481635-46487306	0.128329	0.00751636	-2.98133	NO	LINC00871	0
HERVH_559	chr6:145424321-145429993	0.128184	0.104189	-0.275167	NO	AL356739.1	239902
HERVH_746	chr10:26057884-26063846	0.126205	0.0640673	-0.878866	YES	RNA5SP306	38895
HERVH_1132	chrX:6190260-6195984	0.124854	0.0482957	-1.20994	NO	NLGN4X	43357
HERVH_731	chr9:121247910-121253675	0.123926	0.0336671	-1.61682	YES	RP11-349E4.1	196356
HERVH_926	chr13:87010422-87016391	0.123825	0.0600402	-0.934089	YES	DDX6P2	80899
HERVH_570	chr6:164759801-164765812	0.120955	0.0596904	-0.91004	NO	RP11-347L18.1	1711
HERVH_429	chr5:8998483-9002586	0.120281	0.0727216	-0.655287	NO	CTD-2215L10.1	0
HERVH_922	chr13:79848216-79853956	0.120127	0.0186729	-2.18216	NO	RBM26	32007
HERVH_939	chr14:41985073-41991084	0.118912	0.0877795	-0.398785	YES	CTD-2298J14.1	33782
HERVH_615	chr7:122456782-122463052	0.117843	0.0384132	-1.4009	NO	CADPS2	0
HERVH_484	chr5:147239848-147254089	0.117768	0.12359	0.0642853	YES	SCGB3A2	0
HERVH_1139	chrX:28520711-28526011	0.116329	0.0307643	-1.63181	NO	RP11-149B9.2	63639
HERVH_714	chr9:88073234-88081859	0.115834	0.10911	-0.0792356	YES	STK33P1	25636
HERVH_878	chr12:68160583-68166126	0.11334	0.0381505	-1.35701	YES	RP11-43N5.1	37329
HERVH_358	chr4:95214447-95219721	0.112026	0.110245	-0.0212058	NO	HPGDS	0
HERVH_729	chr9:118235459-118241197	0.111669	0.104505	-0.0875458	YES	2021-12-01	70537
HERVH_457	chr5:103399335-103406182	0.11155	0.065034	-0.695936	NO	RP11-138J23.1	9431
HERVH_425	chr5:5515635-5521277	0.111413	0.0426889	-1.20435	NO	KIAA0947	25289
HERVH_817	chr11:81736449-81742056	0.109835	0.0611129	-0.752872	NO	RP11-179A16.1	0
HERVH_280	chr3:147869315-147875148	0.10983	0.105426	-0.0540196	NO	RP11-501O2.3	3551
HERVH_849	chr12:11762700-11768228	0.109309	0.0231324	-1.84839	NO	RP11-434C1.1	19398
HERVH_640	chr8:12339315-12354452	0.109197	0.0802418	-0.401482	NO	ENPP7P6	0
HERVH_754	chr10:55926435-55932261	0.107934	0.0517118	-0.934358	YES	PCDH15	0
HERVH_1039	chr18:26272990-26278845	0.107221	0.0341389	-1.40911	NO	ARIH2P1	39819
HERVH_717	chr9:89201748-89203972	0.105378	0.0145137	-2.2347	NO	RP11-395D3.1	43091
HERVH_933	chr14:21168994-21174738	0.105098	0.0314846	-1.47221	NO	RP11-903H12.3	0
HERVH_1124	chr22:28138294-28141116	0.104682	0.0359283	-1.32018	NO	MN1	3150
HERVH_670	chr8:116224481-116230207	0.103425	0.0703218	-0.49788	YES	TRPS1	190518
HERVH_180	chr2:194995425-195001278	0.10324	0.036908	-1.27147	NO	GLULP6	436
HERVH_323	chr4:9096125-9110185	0.102788	0.0421194	-1.11372	NO	ENPP7P10	0
HERVH_369	chr4:120914818-120920821	0.102532	0.0558403	-0.773292	YES	RP11-700N1.1	29371
HERVH_418	chr4:180641677-180648049	0.102449	0.0447479	-1.03839	NO	RP11-774G5.1	129958
HERVH_625	chr7:143234371-143239706	0.10169	0.0269944	-1.59412	NO	PAICSP5	2574
HERVH_35	chr1:80162031-80167747	0.101296	0.0149144	-2.15935	NO	ADH5P2	174144
HERVH_1197	chrX:127396763-127398228	0.10106	0.0361583	-1.26668	NO	RPL7AP72	49032
HERVH_1085	chr19:43827662-43833536	0.100662	0.0122587	-2.31372	NO	CTC-490G23.2	0
HERVH_395	chr4:153662506-153668299	0.100109	0.0562923	-0.732026	NO	TIGD4	22208
HERVH_1057	chr18:71960323-71966271	0.0994484	0.0377793	-1.19579	NO	CYB5A	1073
HERVH_87	chr1:229083170-229087634	0.0994464	0.0619276	-0.605607	NO	RP4-799G3.2	88868
HERVH_250	chr3:90132133-90135878	0.0989269	0.0356925	-1.25333	NO	U3	52490
HERVH_1122	chr21:44220956-44226688	0.0989112	0.0469286	-0.935929	NO	AP001628.7	18614
HERVH_608	chr7:112874485-112879363	0.0986535	0.0828866	-0.226193	NO	RP11-736E3.1	88101
HERVH_735	chr9:130175584-130177837	0.0986224	0.168253	0.714602	NO	SLC2A8	4882
HERVH_848	chr12:11615102-11620954	0.0968632	0.0200836	-1.82872	YES	PRB2	0
HERVH_902	chr13:36890461-36896328	0.0967538	0.119206	0.275386	YES	SPG20	0
HERVH_224	chr3:40602386-40608169	0.0960557	0.0317731	-1.34418	NO	ZNF621	0
HERVH_719	chr9:93174976-93180631	0.095915	0.0241494	-1.63298	NO	RP11-389K14.3	0
HERVH_178	chr2:193370804-193377908	0.0955125	0.0469526	-0.889579	NO	AC013401.1	116738
HERVH_88	chr1:229310475-229315923	0.094945	0.0506655	-0.790686	YES	RP5-1061H20.5	43286
HERVH_568	chr6:160707642-160713346	0.0928773	0.0327209	-1.26791	NO	SLC22A2	8973
HERVH_649	chr8:80298340-80303920	0.0927405	0.0947064	0.0273436	NO	RP11-1114I9.1	71635
HERVH_862	chr12:29287552-29293734	0.09173	0	-3.34667	NO	RP11-946L16.1	2396
HERVH_283	chr3:152314804-152320942	0.0904814	0.0526564	-0.681394	NO	RP11-788A4.1	44994
HERVH_781	chr10:122604443-122610073	0.0897975	0.0826931	-0.106542	NO	WDR11-AS1	0
HERVH_142	chr2:84016070-84021604	0.0890106	0.0421757	-0.924206	NO	SNORD112	64344
HERVH_29	chr1:73446128-73459285	0.0888956	0.0409841	-0.95586	YES	RP4-660H19.1	81306
HERVH_529	chr6:95263636-95269328	0.0888804	0.0580912	-0.538216	YES	RP3-399J4.1	106740
HERVH_383	chr4:134933366-134939535	0.0879422	0.0211983	-1.65047	NO	RP11-427M20.1	1522
HERVH_130	chr2:69670142-69676473	0.0876864	0.032749	-1.19227	NO	NFU1	5383
HERVH_732	chr9:124552280-124559048	0.0873823	0.0377883	-1.027	YES	DAB2IP	4472
HERVH_183	chr2:200111969-200117371	0.0865749	0.0671851	-0.323326	NO	SATB2	16853
HERVH_400	chr4:157521347-157527186	0.0864444	0.0269324	-1.38481	YES	RP11-171N4.1	10157
HERVH_262	chr3:125582592-125588340	0.0858983	0.0531329	-0.603114	YES	RP11-379B18.5	0
HERVH_588	chr7:32872172-32883151	0.0853216	0.0981907	0.182702	NO	AVL9	0
HERVH_683	chr8:146179304-146185384	0.0852663	0.0215086	-1.59622	NO	ZNF16	3031
HERVH_454	chr5:100319995-100325928	0.0850553	0.0257381	-1.41131	NO	ST8SIA4	81026
HERVH_135	chr2:76800750-76806830	0.0850376	0.0495515	-0.674361	YES	RN7SKP164	15710
HERVH_1100	chr20:12320914-12326587	0.0845017	0.0357447	-1.04674	YES	RP11-102J14.1	23782
HERVH_255	chr3:104158771-104164619	0.0842512	0.019602	-1.67081	YES	RP11-281P11.1	56926
HERVH_305	chr3:177383621-177388920	0.083776	0.0210863	-1.59294	NO	LINC00578	0
HERVH_1123	chr22:17092197-17096039	0.083373	0.0187422	-1.69984	NO	TPTEP1	0
HERVH_592	chr7:51937545-51939785	0.0825416	0.0321462	-1.1347	NO	RN7SL292P	152931
HERVH_1171	chrX:98413719-98420184	0.0821597	0.048201	-0.663091	NO	AL109750.1	220010
HERVH_485	chr5:152829246-152834990	0.0814605	0.0260807	-1.34192	NO	GRIA1	34186
HERVH_828	chr11:102774729-102780638	0.0813621	0.0458034	-0.711242	NO	RNU7-159P	47
HERVH_241	chr3:78372803-78380529	0.0813604	0.045047	-0.730905	NO	RP11-314M24.1	28923
HERVH_172	chr2:188422667-188430875	0.0810568	0.0537467	-0.514415	NO	TFPI	0
HERVH_501	chr6:16886215-16891878	0.0807641	0.0542231	-0.499029	NO	RP1-151F17.2	119102
HERVH_497	chr6:6028042-6033833	0.0807594	0.0253689	-1.35957	NO	AL157775.1	12844
HERVH_200	chr2:225161349-225167080	0.0796037	0.0233237	-1.42701	NO	AC008072.1	880
HERVH_332	chr4:20631393-20637601	0.0794214	0.0196655	-1.59184	NO	SLIT2	9210
HERVH_1063	chr19:9746672-9752742	0.079204	0.0513377	-0.540335	NO	C19orf82	0
HERVH_326	chr4:11807907-11813562	0.078543	0.0400299	-0.823587	NO	RP11-281P23.2	0
HERVH_1014	chr16:60611294-60613019	0.0784407	0.0153542	-1.80249	NO	RP11-354I13.1	54141
HERVH_919	chr13:66715463-66721168	0.0778343	0.045337	-0.666539	NO	MIR4704	71215
HERVH_273	chr3:140923742-140930571	0.0776447	0.038299	-0.859672	NO	ACPL2	16998
HERVH_1199	chrX:130846052-130851792	0.0772992	0.03713	-0.889322	NO	RP11-453F18__B.1	0
HERVH_317	chr3:191788897-191794647	0.0771043	0.0166256	-1.70993	NO	RN7SKP222	16265
HERVH_103	chr2:12766460-12772383	0.0768668	0.0528917	-0.465935	NO	AC096559.2	21190
HERVH_448	chr5:83994492-84000000	0.0760541	0.0471834	-0.589646	YES	CTD-2269F5.1	207910
HERVH_186	chr2:207671563-207677351	0.0745765	0.0471889	-0.564523	YES	RP11-95H11.1	8564
HERVH_17	chr1:43551204-43556828	0.0745678	0.04702	-0.56864	NO	FAM183A	53997
HERVH_895	chr12:103615893-103622333	0.0745096	0.0378489	-0.820628	YES	C12orf42	9037
HERVH_646	chr8:69885178-69891004	0.0739708	0.0613013	-0.23596	YES	RP11-600K15.1	0
HERVH_1021	chr16:86311700-86314885	0.0734733	0.0226083	-1.35608	NO	LINC01081	2350
HERVH_375	chr4:129562048-129567764	0.0734284	0.0223715	-1.36581	NO	RP11-184M15.2	39487
HERVH_426	chr5:7055117-7063854	0.0734176	0.0186621	-1.54121	NO	RP11-122F24.1	0
HERVH_1155	chrX:73021292-73029220	0.0730478	0.0272481	-1.15678	NO	TSIX	0
HERVH_991	chr15:95293977-95303605	0.0729524	0.0262625	-1.19381	NO	CTD-2576F9.1	95099
HERVH_920	chr13:66800500-66806472	0.0722206	0.02952	-1.05692	YES	MIR4704	8045
HERVH_277	chr3:145269015-145274709	0.0714334	0.0635222	-0.147441	NO	RP11-622L21.1	26814
HERVH_953	chr14:74170041-74175916	0.0713623	0.0835421	0.201255	YES	DNAL1	0
HERVH_611	chr7:120416676-120422939	0.0708257	0.0445349	-0.567635	NO	TSPAN12	4438
HERVH_357	chr4:95005797-95011042	0.0704143	0.0560196	-0.284558	YES	RP11-363G15.2	27902
HERVH_22	chr1:55488380-55494042	0.0696478	0.0342795	-0.846995	YES	PCSK9	11180
HERVH_18	chr1:45781645-45788560	0.0694752	0.0250755	-1.18004	NO	HPDL	3986
HERVH_571	chr6:165073174-165079047	0.0692365	0.0412921	-0.627428	NO	RP11-300M24.1	162193
HERVH_187	chr2:207881941-207888008	0.0690466	0.0525911	-0.336746	NO	CPO	47744
HERVH_1179	chrX:111773607-111779585	0.0680591	0.0356518	-0.773897	NO	ZCCHC16	73135
HERVH_838	chr11:130434281-130439569	0.0676071	0.0111128	-1.87807	NO	BAK1P2	16958
HERVH_728	chr9:117936930-117942614	0.0672178	0.0160174	-1.56946	NO	2021-12-01	0
HERVH_37	chr1:82533246-82538520	0.0654362	0.0844308	0.324	YES	LPHN2	75127
HERVH_706	chr9:72019502-72025183	0.0651937	0.00517202	-2.3092	NO	FAM189A2	12132
HERVH_710	chr9:82752209-82758063	0.0651273	0.016047	-1.52822	YES	RP11-394O9.1	102740
HERVH_89	chr1:229548164-229554412	0.0650995	0.0333822	-0.791699	NO	RN7SKP276	1651
HERVH_1210	chrY:5809151-5814077	0.0650968	0.0346125	-0.751304	NO	AC010874.1	66773
HERVH_842	chr12:4127706-4132860	0.0646671	0.0641551	-0.00992708	YES	RP11-320N7.2	0
HERVH_628	chr7:144039309-144040266	0.0644003	0.0168645	-1.46961	NO	OR2A1-AS1	0
HERVH_419	chr4:183735462-183740072	0.0642817	0.0347406	-0.731422	NO	AC114798.1	7310
HERVH_1045	chr18:33424025-33430382	0.0641291	0.031443	-0.838911	NO	NRBF2P1	1445
HERVH_916	chr13:61662591-61668573	0.0640049	0.0707717	0.126229	NO	MIR3169	105360
HERVH_1135	chrX:16197324-16202557	0.0635802	0.0522738	-0.240692	YES	MAGEB17	7738
HERVH_684	chr9:2275705-2281524	0.0635282	0.0211929	-1.23708	NO	RN7SL592P	46465
HERVH_722	chr9:97302152-97307791	0.0634605	0.0184937	-1.36633	NO	PCAT7	9561
HERVH_923	chr13:80757645-80764114	0.0630725	0.065379	0.0448342	NO	SPRY2	145998
HERVH_260	chr3:115824203-115830075	0.0629548	0.0245257	-1.07933	NO	LSAMP	0
HERVH_316	chr3:191645808-191647178	0.062913	0.0332274	-0.754229	NO	RP11-655G22.2	22961
HERVH_435	chr5:18668951-18674707	0.0621706	0.0893675	0.461363	YES	CTD-2023M8.1	29836
HERVH_541	chr6:123161361-123166712	0.0621131	0.0354208	-0.66691	YES	ATP5LP2	14112
HERVH_461	chr5:109866636-109871214	0.0619222	0.029198	-0.875657	NO	TMEM232	0
HERVH_664	chr8:105298139-105304321	0.0617468	0.0180745	-1.35365	YES	RIMS2	29818
HERVH_839	chr11:130623392-130629032	0.0612104	0.0351464	-0.657478	YES	PPP1R10P1	30095
HERVH_275	chr3:143516286-143524767	0.0610998	0.0185424	-1.31674	NO	SLC9A9	0
HERVH_986	chr15:89090498-89094539	0.0609484	0.026934	-0.941822	YES	DET1	593
HERVH_1131	chrX:4809654-4815372	0.0602944	0.0550046	-0.112868	YES	AC074035.1	172700
HERVH_97	chr1:241597188-241603182	0.0596827	0.0208508	-1.17549	YES	RP11-527D7.1	397
HERVH_613	chr7:120955433-120961347	0.0583549	0.0188936	-1.2423	YES	WNT16	4075
HERVH_133	chr2:71384907-71392739	0.0582493	0.0373575	-0.527221	NO	MPHOSPH10	7677
HERVH_407	chr4:168797462-168803172	0.0582282	0.0229023	-1.05218	NO	RP11-310I9.1	64654
HERVH_31	chr1:77360497-77366072	0.0575187	0.0266492	-0.881507	NO	ST6GALNAC5	0
HERVH_81	chr1:222139265-222152299	0.0567329	0.0221934	-1.05163	YES	RP11-815M8.1	0
HERVH_1152	chrX:64581468-64585846	0.0563362	0.0352585	-0.551608	NO	RP11-151G12.2	4042
HERVH_253	chr3:97909931-97915635	0.0561569	0.0136396	-1.48469	NO	OR5H5P	421
HERVH_1106	chr20:37221038-37227442	0.055735	0.0321168	-0.642267	NO	ARHGAP40	3136
HERVH_504	chr6:21361722-21367488	0.0556134	0.0101916	-1.70024	NO	RP1-135L22.1	6196
HERVH_126	chr2:64301942-64307067	0.0552679	0.0490141	-0.145313	NO	AC012368.1	6418
HERVH_575	chr7:9393034-9398837	0.0551989	0.0164738	-1.30029	NO	AC079756.1	235411
HERVH_885	chr12:79234414-79235531	0.0551755	0.0144488	-1.41457	NO	SYT1	22243
HERVH_456	chr5:103367410-103373014	0.0548644	0.0312375	-0.653469	NO	RP11-138J23.1	42599
HERVH_279	chr3:146071603-146085759	0.0548223	0.0147338	-1.39	NO	RP11-758I14.2	5337
HERVH_662	chr8:100955922-100961837	0.0542125	0.00496742	-2.10103	NO	RGS22	11328
HERVH_558	chr6:145244310-145249994	0.0541737	0.0136876	-1.43785	NO	UTRN	70141
HERVH_362	chr4:104474926-104480631	0.053954	0.0216164	-1.01636	NO	RP11-297P16.3	0
HERVH_790	chr11:14545806-14550608	0.0538951	0.00611876	-1.98696	NO	PSMA1	0
HERVH_165	chr2:165315669-165319794	0.0537815	0.0174564	-1.216	YES	GRB14	29529
HERVH_449	chr5:92159448-92165413	0.0537581	0.0344804	-0.519436	YES	CTC-458G6.4	0
HERVH_26	chr1:68851686-68857675	0.0535813	0.045882	-0.18622	YES	RP5-1033K19.2	4347
HERVH_699	chr9:35151219-35156607	0.0528067	0.0149771	-1.33031	NO	RP11-182N22.7	2039
HERVH_1083	chr19:39241005-39245935	0.0525192	0.0119198	-1.51207	NO	CAPN12	0
HERVH_942	chr14:47013208-47018871	0.0522471	0.0225809	-0.933979	YES	LINC00871	42183
HERVH_921	chr13:78507357-78513514	0.0520064	0.026281	-0.773203	NO	RNF219-AS1	0
HERVH_522	chr6:81192554-81197540	0.0518364	0.0273896	-0.725819	NO	RP11-11L12.2	11374
HERVH_531	chr6:102550299-102556086	0.0511276	0.00965409	-1.63699	NO	AP002530.2	22870
HERVH_889	chr12:87332458-87338532	0.0507335	0.069019	0.379707	NO	RP11-202H2.1	99684
HERVH_833	chr11:122417234-122426310	0.0503931	0.0673463	0.35695	NO	RNU6-592P	23604
HERVH_1191	chrX:118451735-118457434	0.0497827	0.00929495	-1.6315	YES	RP5-1139I1.1	0
HERVH_111	chr2:36039115-36043843	0.0495931	0.0482291	-0.0334051	NO	MRPL50P1	88908
HERVH_423	chr4:190847055-190853016	0.0495769	0.0290886	-0.608004	NO	AF146191.4	0
HERVH_502	chr6:18754374-18760101	0.0494786	0.0177038	-1.10229	NO	MIR548A1	182264
HERVH_1119	chr21:29533752-29539243	0.0494321	0.0146961	-1.26696	NO	AL035610.2	0
HERVH_346	chr4:87395923-87401673	0.0494016	0.0186404	-1.05245	NO	MAPK10	0
HERVH_713	chr9:85498647-85504404	0.0492207	0.00690098	-1.809	NO	RASEF	90097
HERVH_972	chr15:36578028-36585572	0.0488944	0.0270438	-0.6689	YES	RP11-184D12.1	33571
HERVH_290	chr3:162430247-162436046	0.0488642	0.0508814	0.0486096	NO	RP13-526J3.1	110668
HERVH_802	chr11:42142538-42146852	0.0485787	0.0241739	-0.777484	NO	RP11-148I19.1	0
HERVH_1168	chrX:95879023-95885447	0.0479694	0.039103	-0.239481	NO	RP11-25C15.1	2122
HERVH_494	chr5:178616657-178617700	0.0475387	0	-2.52453	NO	ADAMTS2	0
HERVH_1165	chrX:92079426-92084344	0.0475122	0.0325649	-0.434203	YES	RP13-258O15.1	147474
HERVH_311	chr3:187184086-187189788	0.0474809	0.00566092	-1.87591	NO	RP11-567G11.1	16849
HERVH_961	chr14:92508098-92516165	0.0474765	0.0311389	-0.48247	NO	RP11-529H20.6	0
HERVH_479	chr5:135876631-135887243	0.0465269	0.0188356	-0.971087	YES	RP11-114H21.2	20645
HERVH_2	chr1:5104855-5113158	0.0460852	0.0251201	-0.675323	NO	RP11-542C10.1	33362
HERVH_747	chr10:27754238-27759866	0.0458616	0.0141183	-1.21173	NO	RAB18	33332
HERVH_617	chr7:124600722-124604006	0.0450833	0.0219268	-0.786848	NO	POT1-AS1	0
HERVH_820	chr11:83153226-83159588	0.0446129	0.0138552	-1.19494	NO	DLG2	6468
HERVH_463	chr5:116382110-116387942	0.0443567	0.0357634	-0.248263	NO	RP11-492L8.2	7846
HERVH_779	chr10:118240186-118246030	0.0442854	0.00453216	-1.90132	NO	PNLIPRP3	2718
HERVH_498	chr6:12667401-12673246	0.044258	0	-2.43984	NO	PHACTR1	44648
HERVH_709	chr9:80795609-80801735	0.0442514	0.0304669	-0.422917	YES	RP11-336N8.3	1
HERVH_1129	chrX:3471182-3478202	0.0439298	0.0292986	-0.456605	NO	RNU6-114P	12697
HERVH_543	chr6:123903480-123909152	0.0434021	0.0440689	0.0179035	NO	TRDN	0
HERVH_137	chr2:78192265-78197976	0.0431463	0.0252171	-0.593691	NO	AC073628.1	47131
HERVH_1082	chr19:36750409-36756122	0.0431109	0.00796806	-1.56357	NO	ZNF565	13251
HERVH_236	chr3:67088285-67094608	0.0428727	0.00510494	-1.8075	NO	KBTBD8	26652
HERVH_235	chr3:63568587-63570306	0.0428617	0	-2.40222	NO	SYNPR	0
HERVH_691	chr9:21487321-21491079	0.0426954	0.0347983	-0.234232	NO	MIR31HG	0
HERVH_284	chr3:152943938-152950312	0.0425478	0.00460971	-1.8467	NO	RN7SL300P	26133
HERVH_950	chr14:70760203-70768646	0.0423847	0.0280369	-0.461744	NO	RP11-718G2.5	1628
HERVH_64	chr1:186871437-186872018	0.0422715	0	-2.38602	NO	PLA2G4A	0
HERVH_261	chr3:124471424-124477030	0.0418672	0.0180859	-0.884975	NO	RP11-71H17.9	3305
HERVH_1142	chrX:30121729-30127370	0.0415664	0.0151127	-1.03802	NO	PIGFP3	85732
HERVH_166	chr2:166564061-166572708	0.041358	0.0533627	0.303046	NO	CSRNP3	18145
HERVH_674	chr8:129624146-129629876	0.0408803	0.0135777	-1.10969	YES	RP11-89M16.1	47222
HERVH_102	chr2:12709805-12715565	0.0406473	0.00510109	-1.74583	NO	AC096559.1	0
HERVH_552	chr6:131825466-131830326	0.0405467	0.0208621	-0.711782	YES	RPL21P67	34791
HERVH_1189	chrX:116413285-116418842	0.0399224	0.0100537	-1.31582	NO	RP3-378P9.1	113060
HERVH_95	chr1:237095616-237101222	0.0395734	0.00944915	-1.34986	NO	MTR	28336
HERVH_551	chr6:131724064-131729682	0.0395301	0.00235724	-2.00295	NO	RPL21P67	60518
HERVH_141	chr2:81102923-81107286	0.0395099	0.00369913	-1.85363	NO	AC084193.1	5609
HERVH_1160	chrX:86236886-86242490	0.0394842	0.0417237	0.0638583	NO	RP3-431C21.1	93068
HERVH_1198	chrX:129411347-129414166	0.0393283	0.00572518	-1.64934	NO	ZNF280C	8475
HERVH_657	chr8:92960548-92964952	0.0391683	0.0103364	-1.27366	NO	RUNX1T1	2252
HERVH_110	chr2:35661993-35667653	0.0391549	0.0220812	-0.615609	NO	MIR548AD	28819
HERVH_978	chr15:53030754-53037401	0.0389529	0.020359	-0.689271	NO	ONECUT1	12237
HERVH_1141	chrX:29993662-29999364	0.0389478	0.0206119	-0.677151	NO	IL1RAPL1	18823
HERVH_1136	chrX:16234995-16240380	0.0388956	0.00299708	-1.91152	NO	RPL6P30	17584
HERVH_632	chr8:3095513-3101233	0.038805	0.0102735	-1.26743	NO	CSMD1	0
HERVH_177	chr2:192995111-193000837	0.0387036	0.033101	-0.176306	YES	TMEFF2	0
HERVH_1062	chr19:9650018-9661246	0.038413	0.0415017	0.0892257	NO	ZNF426	716
HERVH_25	chr1:66108889-66113717	0.038272	0.0121716	-1.12247	NO	LEPR	1648
HERVH_826	chr11:95042582-95050967	0.0382153	0.0217157	-0.604293	YES	RP11-712B9.2	75315
HERVH_727	chr9:109550562-109556130	0.0375964	0.0153108	-0.911101	NO	RNA5SP292	49901
HERVH_850	chr12:12211405-12217007	0.0374096	0.0138879	-0.988899	NO	BCL2L14	0
HERVH_220	chr3:35915895-35921517	0.037359	0.0264264	-0.378654	NO	AC104308.2	2206
HERVH_208	chr3:8218717-8224403	0.036857	0.0121546	-1.08066	NO	LMCD1-AS1	0
HERVH_821	chr11:87776577-87782950	0.0368103	0.0150003	-0.904877	NO	RP11-164N3.1	325
HERVH_840	chr11:131124429-131130174	0.0364986	0.0217545	-0.550228	NO	AP002856.5	0
HERVH_789	chr11:7933697-7939454	0.0364225	0.0097044	-1.23631	YES	RP11-494M8.4	6196
HERVH_1004	chr16:22510160-22511180	0.0362308	0.0129833	-1.00827	NO	NPIPB5	0
HERVH_1005	chr16:29429025-29430044	0.0361527	0	-2.20641	NO	SNX29P2	0
HERVH_792	chr11:20589420-20594201	0.036104	0.0233709	-0.4663	NO	RP11-701I24.1	1532
HERVH_763	chr10:91044476-91050644	0.0359489	0.00999689	-1.20025	NO	LIPA	0
HERVH_759	chr10:81723663-81727788	0.0358075	0.00712297	-1.41965	NO	SFTPD	0
HERVH_108	chr2:35014885-35021123	0.0356383	0.0183765	-0.685549	NO	AC012593.1	3795
HERVH_527	chr6:91379923-91385161	0.0352984	0.0224378	-0.481786	NO	MAP3K7	83160
HERVH_600	chr7:93024378-93028937	0.0350923	0.0128898	-0.978177	NO	CALCR	24863
HERVH_217	chr3:32502430-32508407	0.0350625	0.025064	-0.361937	NO	CMTM7	0
HERVH_757	chr10:60620754-60627091	0.0349902	0.0269056	-0.285769	NO	RN7SKP196	1854
HERVH_351	chr4:90885943-90891580	0.0348961	0.00807549	-1.31256	NO	MMRN1	10164
HERVH_199	chr2:225090047-225095703	0.0348813	0.0358521	0.0308726	NO	AC104802.1	8477
HERVH_1187	chrX:115854284-115860680	0.0346855	0.0124231	-0.994824	NO	RP11-232D9.1	21819
HERVH_328	chr4:14171571-14177600	0.0346832	0.00926658	-1.21363	NO	RP11-669M16.1	0
HERVH_1013	chr16:60112438-60118482	0.034578	0.0247862	-0.357818	YES	RP11-430C1.1	24564
HERVH_1058	chr19:5548586-5553223	0.034502	0.0190094	-0.617348	NO	TINCR	4956
HERVH_544	chr6:125211552-125218909	0.0335088	0.0173815	-0.668105	NO	RP11-510H23.1	11331
HERVH_1089	chr19:47553125-47558666	0.0333264	0.0053027	-1.50146	NO	TMEM160	1238
HERVH_565	chr6:158121673-158127614	0.033247	0.0351072	0.0607584	NO	ZDHHC14	22496
HERVH_573	chr7:6943421-6948623	0.0332266	0.0271278	-0.219421	NO	RP11-740N7.3	3168
HERVH_386	chr4:136088589-136094273	0.0325491	0.0155079	-0.738185	NO	RP11-553P9.3	43656
HERVH_1126	chr22:35230598-35236015	0.0319507	0.0181823	-0.573904	NO	RP1-272J12.1	82585
HERVH_987	chr15:89103500-89105494	0.030792	0.0213768	-0.378592	NO	RP11-97O12.3	6025
HERVH_128	chr2:66471020-66476634	0.0307676	0.0499786	0.557025	NO	AC118345.2	4235
HERVH_584	chr7:26063819-26069429	0.0307482	0.00811436	-1.1696	NO	AC004520.1	30531
HERVH_396	chr4:154977697-154984957	0.0304938	0	-2.0177	NO	AC079298.1	155105
HERVH_881	chr12:73097001-73108091	0.0299805	0.0372416	0.240763	YES	RP11-12K6.2	13613
HERVH_652	chr8:84416937-84423155	0.0297351	0.0115805	-0.880688	NO	RP11-51M18.1	95803
HERVH_994	chr15:101612691-101618498	0.0297051	0.0202392	-0.392903	NO	RP11-505E24.2	0
HERVH_43	chr1:99266610-99272414	0.0296805	0.00734412	-1.19398	NO	SNX7	40555
HERVH_740	chr10:5512730-5518975	0.0296622	0	-1.98777	NO	NET1	12305
HERVH_298	chr3:170389965-170407095	0.0294861	0.0236754	-0.22965	NO	CLDN11	0
HERVH_677	chr8:132753001-132758869	0.0293963	0.0122712	-0.822879	NO	CTD-2008O4.1	27775
HERVH_928	chr13:89165073-89170998	0.0290939	0.0356909	0.224962	NO	LINC00433	22122
HERVH_278	chr3:145428281-145433882	0.0286052	0.0194323	-0.391395	NO	GM2AP1	25403
HERVH_656	chr8:91102451-91108096	0.0283822	0.00469193	-1.38541	NO	CALB1	0
HERVH_1048	chr18:40317010-40322310	0.0279128	0.0221753	-0.23673	NO	RIT2	883
HERVH_239	chr3:75519056-75524834	0.027789	0.0325162	0.170046	NO	ENPP7P2	0
HERVH_417	chr4:180324671-180330448	0.0277537	0.00787979	-1.07829	NO	RP11-404J23.1	0
HERVH_1151	chrX:64349179-64354974	0.0276276	0.00228524	-1.61486	YES	RP11-231N9.1	49925
HERVH_793	chr11:23205479-23211290	0.0275515	0.02578	-0.0697163	NO	RP11-266A24.1	0
HERVH_634	chr8:7259811-7265696	0.0272444	0.0367073	0.326624	NO	DEFB4B	6687
HERVH_301	chr3:172873007-172879334	0.0271905	0.00255086	-1.56715	NO	RP11-324C10.1	0
HERVH_1054	chr18:56308453-56313940	0.0270248	0.00241352	-1.57658	NO	RPL9P31	9102
HERVH_509	chr6:40829136-40836506	0.0268006	0.0101633	-0.867995	NO	RP11-570K4.1	146035
HERVH_1169	chrX:97542855-97544245	0.0265033	0.040193	0.459458	NO	RPL6P29	35315
HERVH_414	chr4:177215387-177221499	0.0262326	0.00866687	-0.956806	NO	RP11-87F15.2	7921
HERVH_293	chr3:164059968-164065637	0.0261777	0.0108768	-0.793195	NO	MIR720	731
HERVH_403	chr4:167441851-167447582	0.0258136	0.00844841	-0.95701	NO	RP11-217C7.1	0
HERVH_381	chr4:134184733-134190062	0.0253913	0.0234527	-0.081272	NO	PCDH10	55378
HERVH_948	chr14:59912082-59916503	0.0250772	0	-1.81053	NO	GPR135	0
HERVH_1143	chrX:30467048-30472978	0.0249864	0.00446644	-1.27408	NO	CXorf21	103964
HERVH_121	chr2:57419397-57425831	0.0249017	0.0141503	-0.531256	NO	RP11-443I9.1	142927
HERVH_917	chr13:61779815-61785413	0.0241712	0.0104974	-0.737338	YES	MIR3169	5802
HERVH_1088	chr19:46776445-46782109	0.0238691	0	-1.75997	NO	IGFL1P2	12331
HERVH_807	chr11:67527155-67532835	0.0238426	0.0121675	-0.610397	NO	RP11-655M14.4	2717
HERVH_117	chr2:45261599-45267291	0.0237313	0.0386784	0.529194	NO	AC093702.1	20793
HERVH_388	chr4:139848989-139854697	0.0237054	0.0121078	-0.608424	NO	RP11-371F15.3	0
HERVH_221	chr3:37247198-37251353	0.0236435	0	-1.75033	NO	RP11-259K5.1	6918
HERVH_1053	chr18:54731879-54739733	0.0236298	0.0456836	0.727513	NO	LINC-ROR	0
HERVH_365	chr4:109631304-109636007	0.0236228	0.0112634	-0.661066	NO	ETNPPL	27190
HERVH_554	chr6:137381404-137388258	0.0233927	0.00386431	-1.26816	NO	IL20RA	15107
HERVH_1208	chrY:4223433-4229271	0.0232172	0.0123343	-0.57267	NO	RNU6-303P	180303
HERVH_209	chr3:16785692-16791571	0.0231144	0.0117556	-0.606071	NO	AC091493.2	46707
HERVH_626	chr7:143483940-143489280	0.0230611	0.0770322	1.39641	NO	FAM115D	0
HERVH_1120	chr21:38957301-38964810	0.0229567	0.0193998	-0.164766	NO	KCNJ6	14869
HERVH_495	chr5:179842687-179847511	0.0229342	0.00609085	-1.03335	NO	CTC-573N18.1	21049
HERVH_1121	chr21:42326694-42332622	0.0228452	0.0126356	-0.537087	YES	YRDCP3	90296
HERVH_906	chr13:48630479-48636425	0.0227955	0.00890883	-0.794437	NO	MED4	0
HERVH_641	chr8:27730685-27731224	0.0227827	0	-1.71293	NO	SCARA5	0
HERVH_226	chr3:44896515-44900870	0.0225843	0	-1.70418	NO	KIF15	0
HERVH_207	chr3:6439273-6444762	0.0224351	0.00776558	-0.868471	NO	AC026167.1	31702
HERVH_56	chr1:144476078-144478305	0.0222124	0	-1.68762	NO	AL592284.1	0
HERVH_879	chr12:70479069-70484075	0.0221236	0.00264542	-1.34502	NO	RP11-611E13.2	0
HERVH_1038	chr18:20864973-20870010	0.0221024	0.021854	-0.0112059	NO	TMEM241	0
HERVH_564	chr6:154243864-154248338	0.0220354	0.0131347	-0.469611	YES	HMGB3P19	11231
HERVH_546	chr6:127169990-127175599	0.0219758	0.019109	-0.135514	NO	RPS4XP9	164999
HERVH_970	chr15:24930506-24936174	0.0217879	0.0352652	0.509925	NO	NPAP1	1914
HERVH_3	chr1:5174406-5178948	0.021731	0.0375387	0.583209	NO	RP11-542C10.1	23448
HERVH_783	chr11:3669178-3674866	0.0216705	0.00516566	-1.06233	NO	ART1	0
HERVH_205	chr3:932376-938096	0.0215291	0.011576	-0.547253	YES	AC090044.2	32603
HERVH_34	chr1:80104446-80110172	0.0214863	0.00231278	-1.35457	NO	ADH5P2	116559
HERVH_322	chr4:8484125-8490436	0.0214404	0.0020984	-1.3778	NO	TRMT44	0
HERVH_105	chr2:16973211-16978970	0.0214235	0.0188991	-0.120817	NO	AC008069.1	24390
HERVH_68	chr1:198003780-198010120	0.0213789	0.0020888	-1.37612	NO	LHX9	99173
HERVH_359	chr4:95304075-95310411	0.0213192	0.00718459	-0.865933	NO	RP11-398J16.1	12762
HERVH_15	chr1:42290689-42292422	0.0212577	0.0152833	-0.306027	NO	HIVEP3	0
HERVH_682	chr8:138836884-138842760	0.0209378	0.00500039	-1.04437	NO	RP11-238K6.1	0
HERVH_859	chr12:20970841-20975551	0.0209067	0.02592	0.216866	NO	SLCO1B3	0
HERVH_576	chr7:9497331-9503848	0.0208515	0.00450856	-1.08844	NO	AC079756.1	130400
HERVH_1036	chr17:78373593-78381986	0.0206216	0.0117352	-0.494514	NO	CTD-2047H16.4	0
HERVH_900	chr12:133466096-133475085	0.0206204	0.0142258	-0.337947	NO	CHFR	0
HERVH_837	chr11:127638813-127644790	0.0205646	0.00270023	-1.26701	NO	RP11-822P1.1	111042
HERVH_368	chr4:118521276-118524884	0.0204853	0	-1.60811	NO	AC092661.1	0
HERVH_424	chr5:702585-708616	0.0204765	0.0141354	-0.336548	NO	ZDHHC11	1856
HERVH_319	chr4:393400-403088	0.0203523	0.0060657	-0.917821	NO	AC092574.1	511
HERVH_496	chr6:3167269-3174090	0.0199052	0.0133475	-0.357132	NO	TUBB2BP1	3189
HERVH_809	chr11:68390172-68406907	0.0198883	0.0159747	-0.202474	NO	AP003096.1	3110
HERVH_272	chr3:137314442-137320032	0.0198537	0	-1.57791	NO	RP11-575C1.1	59459
HERVH_814	chr11:77791881-77798078	0.0198532	0	-1.57789	NO	NDUFC2	617
HERVH_170	chr2:179916319-179922050	0.0194461	0.00743766	-0.75587	NO	CCDC141	1507
HERVH_671	chr8:116827173-116831632	0.0193816	0.0293277	0.420632	NO	TRPS1	5275
HERVH_487	chr5:161702433-161708166	0.0193585	0.00743507	-0.751786	YES	GABRG2	119892
HERVH_875	chr12:61345048-61351400	0.0193505	0.00254082	-1.22675	NO	RP11-471N19.1	273541
HERVH_744	chr10:20408132-20413863	0.0193046	0.00281614	-1.19317	NO	PLXDC2	0
HERVH_237	chr3:70483822-70489570	0.0192677	0.00511174	-0.953638	NO	RP11-231I13.2	121946
HERVH_618	chr7:124898881-124904691	0.019082	0.00227934	-1.24389	YES	RP11-3B12.2	0
HERVH_609	chr7:116096022-116101190	0.0190763	0	-1.53985	YES	AC002066.1	0
HERVH_737	chr9:140738391-140744917	0.0189234	0.0335456	0.590293	NO	EHMT1	0
HERVH_153	chr2:141183962-141189971	0.0184693	0	-1.50941	NO	LRP1B	0
HERVH_373	chr4:127066338-127071698	0.018393	0.0139746	-0.244029	NO	RP11-318I4.2	38261
HERVH_829	chr11:110922812-110926833	0.0183524	0.00329346	-1.09276	NO	RNA5SP350	11881
HERVH_712	chr9:85316476-85321201	0.018266	0	-1.49907	NO	RPS6P12	37782
HERVH_1075	chr19:22751071-22757822	0.0182583	0.00674293	-0.755125	YES	RNU6-1179P	12903
HERVH_989	chr15:93054536-93060655	0.0181373	0.0218448	0.178573	NO	C15orf32	10190
HERVH_330	chr4:19018009-19018693	0.0181224	0	-1.49172	NO	RP11-3J1.1	155266
HERVH_698	chr9:35003289-35025131	0.0180651	0.00975763	-0.506367	YES	SYF2P2	0
HERVH_300	chr3:171294473-171299947	0.0179888	0.0053676	-0.864957	NO	PLD1	18249
HERVH_931	chr13:104859942-104866174	0.0177713	0.016734	-0.0549188	NO	RPL7P45	600505
HERVH_420	chr4:186965176-186970826	0.0174284	0.00234389	-1.15187	NO	RNU4-64P	17437
HERVH_678	chr8:132832401-132837352	0.0174088	0.0112842	-0.364852	NO	EFR3A	78984
HERVH_1211	chrY:6007255-6012934	0.0173802	0.0136996	-0.208271	NO	DLGAP5P1	13910
HERVH_210	chr3:21009032-21014723	0.0173232	0.00698101	-0.686205	NO	AC104441.1	165033
HERVH_114	chr2:38307943-38313654	0.0173031	0.00927542	-0.502304	NO	CYP1B1	0
HERVH_380	chr4:133039332-133045046	0.0172738	0.0185411	0.0655266	NO	RP11-789C2.1	0
HERVH_477	chr5:135066687-135073175	0.0171058	0.00497512	-0.856032	NO	AC011431.1	4977
HERVH_238	chr3:72072276-72078051	0.0170512	0.00788252	-0.597142	NO	LINC00877	6401
HERVH_1028	chr17:32510209-32516013	0.0170458	0.0124065	-0.271487	NO	RP11-215E13.1	0
HERVH_513	chr6:63295836-63301629	0.0169982	0.00735806	-0.637258	NO	RP11-448N11.3	19430
HERVH_1176	chrX:108421573-108427387	0.0169767	0.0106056	-0.388677	NO	CTD-2328D6.1	123782
HERVH_851	chr12:13412572-13418453	0.0167439	0.00675548	-0.674575	NO	EMP1	42865
HERVH_772	chr10:102943512-102948678	0.0166618	0.00256349	-1.08554	NO	RP11-324L3.1	0
HERVH_983	chr15:83371128-83377152	0.0163849	0.0151134	-0.0712528	NO	AP3B2	0
HERVH_873	chr12:59495424-59502965	0.016361	0.0113049	-0.307215	NO	RP11-150C16.1	37406
HERVH_132	chr2:71313489-71318127	0.0159609	0.00571064	-0.724599	NO	NAGK	6555
HERVH_1094	chr19:55405660-55411957	0.0156561	0.0097921	-0.374378	NO	CTB-61M7.2	2875
HERVH_470	chr5:124302378-124307919	0.0155969	0.0076927	-0.532816	NO	RP11-284A20.1	45088
HERVH_1050	chr18:49096432-49101159	0.0155869	0.00341428	-0.931635	NO	RP11-267C16.1	7494
HERVH_145	chr2:101794547-101795335	0.0155836	0	-1.35522	NO	TBC1D8	0
HERVH_1173	chrX:102683982-102690366	0.015479	0.0154282	-0.00288308	NO	NGFRAP1	50978
HERVH_297	chr3:168648707-168651103	0.0154238	0	-1.34618	NO	RP11-368I23.4	2322
HERVH_1206	chrX:148397135-148401945	0.0154143	0.0143682	-0.0606368	NO	AC231656.1	3291
HERVH_303	chr3:175779151-175784770	0.0153804	0.0109736	-0.275138	NO	EI24P1	1061
HERVH_1022	chr16:86775624-86781261	0.0152902	0.0221713	0.347195	NO	CTD-2015G9.2	4193
HERVH_84	chr1:225073159-225081252	0.0152593	0.0219883	0.340728	NO	DNAH14	2713
HERVH_321	chr4:4001816-4007490	0.0152109	0	-1.33405	NO	AC116562.2	31322
HERVH_1115	chr21:18286447-18292218	0.0149151	0.00279662	-0.961257	NO	AF212831.2	40437
HERVH_968	chr14:102706293-102712106	0.014907	0.0242764	0.460666	NO	MOK	0
HERVH_342	chr4:68896663-68903291	0.0148568	0.00199804	-1.05084	NO	UBA6-AS1	0
HERVH_680	chr8:136779433-136785255	0.0148043	0	-1.31059	NO	RNU1-35P	24696
HERVH_422	chr4:190400692-190406557	0.0146958	0.0177811	0.169838	YES	HSP90AA4P	4347
HERVH_196	chr2:219038742-219044609	0.0146513	0.0105098	-0.265351	NO	snoU13	5094
HERVH_520	chr6:78367737-78376158	0.0146237	0.016758	0.11992	NO	MEI4	24218
HERVH_930	chr13:98294571-98300463	0.0146088	0.0109567	-0.231758	NO	RP11-120E13.1	26803
HERVH_830	chr11:117680828-117685047	0.014608	0.0114761	-0.196391	NO	DSCAML1	0
HERVH_993	chr15:100980461-100986406	0.0144785	0	-1.29152	NO	CERS3	0
HERVH_724	chr9:101027594-101033576	0.0143696	0.00712558	-0.50893	NO	TBC1D2	9680
HERVH_560	chr6:146771604-146777605	0.0143627	0.00979246	-0.299725	NO	GRM1	12871
HERVH_124	chr2:58541303-58546523	0.0141592	0.0149042	0.0438198	NO	AC007250.4	17621
HERVH_630	chr7:148006507-148012707	0.0139204	0.00734219	-0.463957	NO	CNTNAP2	0
HERVH_404	chr4:167629809-167631589	0.0138627	0.0148798	0.0602156	NO	SPOCK3	22947
HERVH_832	chr11:121508059-121514269	0.0138607	0.011129	-0.17541	NO	SORL1	3658
HERVH_455	chr5:100650943-100656301	0.0137945	0.00548381	-0.619867	NO	RN7SL802P	261234
HERVH_354	chr4:92946922-92952313	0.0136886	0.0144315	0.0445506	NO	AC093847.1	0
HERVH_171	chr2:183908913-183914378	0.0135456	0.00295321	-0.862149	NO	NCKAP1	5328
HERVH_854	chr12:17174827-17180297	0.0135332	0.00484204	-0.66501	NO	EEF1A1P16	29811
HERVH_582	chr7:22953083-22958547	0.0134845	0.00242368	-0.918615	NO	AC005682.8	0
HERVH_863	chr12:29427485-29428399	0.0134353	0.0434671	1.18997	NO	FAR2	0
HERVH_256	chr3:106641615-106647219	0.013189	0.00760622	-0.397353	NO	LINC00882	0
HERVH_59	chr1:169652210-169657865	0.013111	0	-1.20858	NO	C1orf112	0
HERVH_610	chr7:119649232-119654889	0.0130654	0	-1.20573	NO	U1	3078
HERVH_1105	chr20:19732692-19737420	0.0130108	0.00962808	-0.229394	NO	AL121761.2	877
HERVH_1166	chrX:92277957-92283633	0.0130012	0.00517658	-0.599865	NO	RP11-156J23.1	13857
HERVH_185	chr2:204826664-204832357	0.0129624	0	-1.19927	NO	ICOS	365
HERVH_1110	chr20:44212883-44216780	0.0126936	0	-1.18229	NO	WFDC8	4919
HERVH_267	chr3:129777944-129783817	0.0126638	0.00274805	-0.830112	NO	RP11-77P16.3	3182
HERVH_635	chr8:7760940-7766826	0.0125768	0.0442245	1.26411	NO	DEFB4A	6708
HERVH_607	chr7:109281764-109287697	0.0124381	0.00446418	-0.633464	NO	AC073387.2	12455
HERVH_769	chr10:99322054-99324053	0.012344	0	-1.15989	NO	UBTD1	0
HERVH_1015	chr16:63013143-63019112	0.0123436	0.00270385	-0.814598	NO	RP11-96H17.1	71579
HERVH_767	chr10:93061106-93067086	0.0123403	0.0179235	0.321829	NO	PCGF5	17019
HERVH_38	chr1:82820251-82826239	0.0123045	0.0115416	-0.0502065	NO	RP11-147G16.1	93435
HERVH_413	chr4:176382317-176388337	0.0122776	0.00219983	-0.86873	NO	RP11-598D14.1	0
HERVH_507	chr6:39085619-39090662	0.0122671	0.00262601	-0.818512	NO	SAYSD1	2655
HERVH_1080	chr19:35005000-35011026	0.0122269	0	-1.15231	NO	WTIP	7743
HERVH_252	chr3:96991306-96996394	0.0121586	0.00317203	-0.750387	NO	EPHA6	0
HERVH_774	chr10:105279963-105282021	0.0120464	0	-1.14054	NO	NEURL1	0
HERVH_215	chr3:27640492-27644654	0.0118019	0.00387777	-0.651677	NO	AC098614.1	21040
HERVH_58	chr1:163561098-163566319	0.0117823	0	-1.12315	NO	RNA5SP63	81714
HERVH_459	chr5:107884438-107890719	0.0117489	0.00256954	-0.791013	YES	RP11-120B7.1	38592
HERVH_349	chr4:89073478-89076639	0.0117277	0.0377054	1.13462	NO	ABCG2	0
HERVH_1092	chr19:53252745-53260115	0.0117105	0.030322	0.893171	NO	ZNF600	7334
HERVH_743	chr10:17672035-17674160	0.011612	0.012464	0.0557784	NO	RP11-390B4.5	9124
HERVH_655	chr8:89754445-89759757	0.0116022	0	-1.11118	NO	RP11-586K2.1	5083
HERVH_48	chr1:109015911-109021219	0.0115891	0.00857603	-0.216864	NO	NBPF6	2288
HERVH_268	chr3:129856483-129871533	0.011477	0.00390462	-0.627229	NO	ENPP7P3	15101
HERVH_23	chr1:64038414-64040570	0.0113913	0	-1.09703	NO	ITGB3BP	0
HERVH_589	chr7:34339743-34345184	0.0113272	0	-1.09269	NO	RNU6-438P	2534
HERVH_1150	chrX:63870975-63877545	0.0113027	0.00245651	-0.774134	NO	KRT8P27	26523
HERVH_1109	chr20:43298869-43305415	0.0112733	0.00493104	-0.51073	NO	RP11-445H22.3	0
HERVH_893	chr12:100108959-100115515	0.0112561	0.00246176	-0.77037	NO	ANKS1B	0
HERVH_716	chr9:88761012-88763213	0.0111584	0	-1.08123	NO	RP11-379P1.4	13247
HERVH_587	chr7:31506473-31511993	0.0111231	0.00479818	-0.513399	NO	CCDC129	41712
HERVH_925	chr13:84482435-84487973	0.0110869	0.00582856	-0.413818	YES	VENTXP2	520
HERVH_266	chr3:128678660-128684243	0.0110391	0.00711606	-0.297719	NO	KIAA1257	0
HERVH_367	chr4:118173262-118178944	0.0108671	0.00568085	-0.412227	NO	AC107399.1	1919
HERVH_896	chr12:110843162-110848873	0.0107916	0	-1.056	NO	RP11-478C19.2	0
HERVH_363	chr4:104862424-104868186	0.0107162	0.00229833	-0.752299	NO	RP11-703G6.1	14588
HERVH_164	chr2:165152335-165158076	0.0107151	0.00511797	-0.454416	NO	AC092684.1	0
HERVH_408	chr4:168844001-168849777	0.0106501	0.00737972	-0.248747	NO	RP11-310I9.1	18049
HERVH_410	chr4:171598846-171603485	0.0106133	0.0120432	0.0967524	NO	RP11-322J23.1	60136
HERVH_308	chr3:185091629-185097495	0.0105657	0	-1.04024	NO	MAP3K13	0
HERVH_295	chr3:166540368-166547501	0.0103456	0.0152587	0.312064	NO	RP11-12K11.2	5309
HERVH_11	chr1:35097560-35102350	0.0102788	0	-1.01997	NO	MIR552	32851
HERVH_216	chr3:32108958-32117579	0.0100246	0.00187209	-0.754203	NO	OSBPL10	0
HERVH_175	chr2:189029447-189039418	0.00992218	0.0101685	0.0177258	NO	LINC01090	0
HERVH_580	chr7:20586331-20591316	0.00987669	0	-0.991078	NO	EEF1A1P27	30380
HERVH_434	chr5:18535319-18544127	0.0097592	0.0136723	0.260673	YES	RN7SL58P	3295
HERVH_140	chr2:79438471-79444833	0.00968737	0.00416315	-0.475128	NO	CTNNA2	0
HERVH_574	chr7:6987831-7001894	0.00962996	0.00229528	-0.674952	NO	FAM86LP	8598
HERVH_72	chr1:210284434-210289552	0.00962003	0.00315344	-0.576888	NO	SYT14	0
HERVH_211	chr3:21230511-21235695	0.00954225	0.00510918	-0.371172	NO	AC104441.1	50679
HERVH_1068	chr19:20198495-20207590	0.00946398	0.0146969	0.343523	NO	ZNF90	0
HERVH_1069	chr19:20265446-20272093	0.00930687	0.00684844	-0.1965	NO	CTC-260E6.6	0
HERVH_836	chr11:127413002-127418355	0.00924099	0	-0.944183	NO	RP11-822P1.1	109109
HERVH_819	chr11:83130177-83147618	0.00920619	0.00488794	-0.367427	NO	RP11-727A23.10	0
HERVH_394	chr4:152734038-152739385	0.00918636	0	-0.940081	NO	RP11-424M21.1	11539
HERVH_247	chr3:86586218-86593080	0.00901527	0	-0.927158	NO	RP11-331K15.1	40073
HERVH_307	chr3:179233092-179244136	0.00894768	0.0123655	0.239254	NO	ACTL6A	36533
HERVH_21	chr1:55363576-55377439	0.00889144	0.000955275	-0.786107	NO	RP11-67L3.4	9054
HERVH_1207	chrX:152360383-152367302	0.00887402	0.00574201	-0.261782	NO	PNMA6B	16990
HERVH_738	chr10:1391210-1396765	0.00884239	0.00476795	-0.351512	NO	ADARB2	0
HERVH_1095	chr19:55518196-55523791	0.00879988	0.01287	0.282732	NO	CTC-550B14.7	0
HERVH_905	chr13:43633807-43636626	0.00875331	0	-0.907145	NO	DNAJC15	0
HERVH_160	chr2:155439150-155447626	0.00872002	0.00346653	-0.475205	NO	RNA5SP107	0
HERVH_112	chr2:36826242-36831904	0.00871621	0.00467785	-0.350648	NO	FEZ2	0
HERVH_1146	chrX:37317682-37320501	0.00871221	0.00469776	-0.348384	NO	TM4SF2	0
HERVH_478	chr5:135637061-135642710	0.00869525	0.00234431	-0.598826	NO	TRPC7	0
HERVH_995	chr16:7864738-7870399	0.00867682	0.00233934	-0.597984	NO	CTD-2535I10.1	68093
HERVH_1040	chr18:28864161-28869890	0.00859405	0.00975183	0.0871451	NO	DSG1	28163
HERVH_227	chr3:46287765-46293556	0.00850204	0.00507378	-0.295643	NO	CCR3	0
HERVH_872	chr12:55336321-55342150	0.00848637	0	-0.886462	NO	TESPA1	0
HERVH_964	chr14:96439367-96445197	0.00844517	0.00227152	-0.587928	YES	RP11-241N4.2	40625
HERVH_1030	chr17:53545133-53553873	0.00844337	0	-0.883102	NO	RP11-515E23.1	0
HERVH_686	chr9:3810900-3816765	0.00839477	0.0132652	0.338875	NO	GLIS3	7363
HERVH_534	chr6:114333410-114339309	0.00836602	0.0271494	1.0163	NO	RP3-399L15.3	0
HERVH_650	chr8:82810250-82816178	0.00830555	0	-0.872281	NO	RP11-354A14.1	0
HERVH_796	chr11:25508040-25512510	0.00826744	0.00657321	-0.140421	NO	AC015820.1	46315
HERVH_104	chr2:13303883-13309849	0.00825265	0	-0.868106	NO	AC064875.2	156746
HERVH_523	chr6:81219512-81225520	0.00821424	0.0026863	-0.521796	NO	RP11-11L12.2	10404
HERVH_585	chr7:29824607-29832141	0.00818039	0	-0.862383	NO	WIPF3	13962
HERVH_1140	chrX:28910236-28916285	0.00812026	0.00485738	-0.286424	NO	IL1RAPL1	0
HERVH_6	chr1:20367773-20372377	0.00807714	0.00287641	-0.489437	NO	PLA2G5	0
HERVH_489	chr5:166167062-166171655	0.00804604	0	-0.851682	NO	CTB-7E3.1	160573
HERVH_169	chr2:173406825-173412964	0.00802009	0.00431438	-0.332141	NO	AC093818.1	0
HERVH_488	chr5:162761365-162767591	0.00796384	0.0302438	1.16367	NO	RP11-541P9.3	0
HERVH_956	chr14:82527246-82535039	0.00787878	0	-0.838248	NO	RP11-666E17.1	30554
HERVH_556	chr6:141773961-141781817	0.00785984	0.0095346	0.129313	NO	RP11-63E9.1	1819
HERVH_1098	chr20:877519-882242	0.0078491	0	-0.835852	NO	ANGPT4	0
HERVH_940	chr14:45964164-45968935	0.00774585	0.0202967	0.77168	NO	RP11-454K7.2	3011
HERVH_681	chr8:138421187-138426131	0.00745137	0	-0.803341	YES	CTD-3145H4.1	282837
HERVH_382	chr4:134452486-134455791	0.00743108	0	-0.801662	NO	AC105252.1	26221
HERVH_1025	chr17:19791854-19796911	0.00730778	0.00957442	0.177549	NO	RP11-78O7.2	2993
HERVH_973	chr15:37528461-37533556	0.00725328	0.00633534	-0.0788739	NO	RP11-597G23.1	12525
HERVH_302	chr3:175545272-175554009	0.00704077	0.0116046	0.342351	NO	RP11-523G9.3	16933
HERVH_1087	chr19:46704897-46706643	0.00703314	0	-0.768345	NO	AC006262.5	0
HERVH_1172	chrX:100041606-100046853	0.00702108	0.00307591	-0.380411	NO	RP3-347M6.1	8440
HERVH_430	chr5:9007899-9009669	0.00700323	0	-0.765809	NO	CTD-2215L10.1	0
HERVH_446	chr5:76175725-76182842	0.00690171	0.00186075	-0.510973	NO	S100Z	0
HERVH_818	chr11:83053027-83056621	0.00686577	0.0118601	0.374202	NO	RP11-727A23.10	0
HERVH_249	chr3:90120342-90122131	0.00686409	0.0090214	0.173668	NO	U3	40699
HERVH_525	chr6:82053644-82060877	0.00685509	0.0121868	0.396514	NO	FAM46A	140280
HERVH_882	chr12:73211441-73220522	0.00678681	0	-0.747328	NO	AC131213.1	27017
HERVH_401	chr4:163630333-163635899	0.0066395	0.00237926	-0.426687	NO	AC005150.1	25922
HERVH_890	chr12:88301066-88306677	0.00662755	0	-0.733575	NO	RPS4XP15	31986
HERVH_1061	chr19:9474823-9476686	0.00659145	0.0142168	0.545571	NO	ZNF559-ZNF177	0
HERVH_788	chr11:6387257-6392890	0.00653996	0	-0.725956	NO	RP11-304C12.3	761
HERVH_594	chr7:64139453-64147115	0.00644103	0.0224692	0.98177	NO	ZNF107	0
HERVH_327	chr4:12365511-12371303	0.00642044	0.0307236	1.31037	YES	RNU6-578P	51198
HERVH_1112	chr21:17351929-17357679	0.00640689	0.00510996	-0.118802	NO	RNU6-426P	50055
HERVH_514	chr6:63501575-63507355	0.00639368	0.00229117	-0.415517	NO	AL121931.1	64747
HERVH_647	chr8:72576899-72582683	0.00638926	0.00228959	-0.415314	NO	RP11-1144P22.1	4853
HERVH_1154	chrX:72747792-72753783	0.00620717	0.00221048	-0.408513	NO	MAP2K4P1	0
HERVH_622	chr7:139146210-139152150	0.00620195	0.00222946	-0.405807	NO	KLRG2	0
HERVH_734	chr9:128836728-128842693	0.00619538	0.00714589	0.0822805	NO	RP11-343J18.2	0
HERVH_511	chr6:55875536-55881584	0.0060912	0	-0.686272	NO	COL21A1	39805
HERVH_697	chr9:32164361-32170456	0.00606324	0	-0.683763	NO	RNA5SP281	123101
HERVH_116	chr2:44245585-44251668	0.00605616	0	-0.683127	NO	LRPPRC	22442
HERVH_711	chr9:83623998-83630196	0.00598117	0.0130198	0.526499	YES	RP11-289F5.1	137789
HERVH_198	chr2:224952070-224958232	0.00597851	0.00261916	-0.340517	NO	SERPINE2	48035
HERVH_1190	chrX:116551808-116556007	0.00590413	0	-0.669402	NO	RP3-378P9.2	17765
HERVH_639	chr8:10428590-10434839	0.00589528	0	-0.668598	NO	PRSS55	16915
HERVH_924	chr13:82440229-82446566	0.00586826	0	-0.666144	NO	PTMAP5	175023
HERVH_776	chr10:107776497-107782856	0.00582974	0	-0.662637	NO	RP11-298H24.1	117167
HERVH_214	chr3:27591061-27595294	0.00580197	0	-0.660104	NO	Y_RNA	1713
HERVH_660	chr8:98839902-98844137	0.00579923	0.0163191	0.736254	NO	LAPTM4B	0
HERVH_431	chr5:12490323-12494592	0.00575304	0.0068827	0.0999157	NO	RP11-308B16.2	59411
HERVH_402	chr4:164014321-164025027	0.00574586	0.0015075	-0.452398	NO	RP11-563E2.2	4911
HERVH_79	chr1:218766969-218773407	0.00572221	0	-0.652804	YES	U3	51729
HERVH_206	chr3:1282420-1286776	0.00566474	0	-0.64752	NO	CNTN6	0
HERVH_291	chr3:162440605-162445017	0.00556658	0.00365804	-0.188701	YES	RP13-526J3.1	121026
HERVH_378	chr4:131931243-131933476	0.00555115	0	-0.637021	NO	RP11-488I4.2	100428
HERVH_57	chr1:149619221-149621450	0.00550914	0	-0.633118	NO	RP11-353N4.8	0
HERVH_197	chr2:224053497-224060223	0.00549442	0	-0.631749	NO	KCNE4	0
HERVH_118	chr2:47809794-47818785	0.00546318	0	-0.628837	NO	AC138655.1	7797
HERVH_805	chr11:63220110-63226979	0.0053969	0.00469917	-0.0669058	NO	HRASLS5	1898
HERVH_532	chr6:102740601-102745206	0.00533328	0.00638051	0.0953147	NO	RP11-793L10.1	156037
HERVH_475	chr5:128067037-128071690	0.00532806	0	-0.616175	NO	SLC27A6	0
HERVH_1	chr1:4238098-4247574	0.00522024	0.00340635	-0.183075	NO	RP11-374C13.1	2140
HERVH_749	chr10:35690532-35697680	0.00518625	0	-0.602766	NO	CCNY	0
HERVH_460	chr5:107903361-107910584	0.00511636	0	-0.596111	NO	RP11-120B7.1	18727
HERVH_306	chr3:177925190-177932446	0.00509309	0.00182511	-0.352035	NO	RP11-33A14.1	0
HERVH_161	chr2:155723740-155731072	0.0050403	0.00180619	-0.34929	NO	KCNJ3	8878
HERVH_406	chr4:168357216-168362334	0.0047987	0.0183547	0.938118	NO	RN7SL776P	35312
HERVH_390	chr4:141135143-141140347	0.00476392	0.00930397	0.386821	NO	SCOC	38094
HERVH_1049	chr18:40571461-40576774	0.00464438	0	-0.550347	NO	RIT2	0
HERVH_65	chr1:187734639-187740006	0.00459765	0.0079421	0.297613	NO	RP5-925F19.1	50774
HERVH_503	chr6:19539692-19545044	0.00458889	0	-0.54487	NO	RP1-167F1.2	0
HERVH_935	chr14:25894777-25900135	0.00458375	0	-0.544362	NO	RP11-388G3.1	265
HERVH_651	chr8:82826645-82832124	0.00452481	0	-0.53852	NO	RP11-354A14.1	0
HERVH_959	chr14:87197929-87203404	0.0044858	0.00241881	-0.222112	NO	RP11-322L20.1	168719
HERVH_813	chr11:77261219-77266752	0.00448065	0	-0.534127	NO	CLNS1A	0
HERVH_903	chr13:38543143-38548691	0.00446854	0.013501	0.699806	NO	HSPD1P9	18532
HERVH_1203	chrX:141511161-141516747	0.00439666	0.00577848	0.132224	NO	RNA5SP516	12205
HERVH_1055	chr18:62348965-62354558	0.00439116	0.00473556	0.0341191	NO	RNU7-146P	132224
HERVH_450	chr5:95502531-95508124	0.00439116	0.00236778	-0.218596	NO	CTD-2337A12.1	0
HERVH_1144	chrX:31395838-31401487	0.00438864	0.00857105	0.368125	NO	DMD	0
HERVH_313	chr3:190637952-190643649	0.00433133	0.0131479	0.691711	NO	GMNC	27735
HERVH_715	chr9:88494145-88499858	0.0043192	0	-0.517951	NO	PHBP7	13961
HERVH_1047	chr18:40132405-40138107	0.00430721	0.00696755	0.246035	NO	LINC00907	0
HERVH_835	chr11:123736028-123741772	0.00427572	0.0051153	0.0824459	NO	OR6M3P	2800
HERVH_1103	chr20:15128340-15134148	0.0042685	0.00783773	0.322099	NO	MACROD2	0
HERVH_1074	chr19:22040885-22046695	0.00426703	0	-0.512685	NO	ZNF43	5959
HERVH_1073	chr19:21312285-21318059	0.0042535	0	-0.511317	NO	ZNF714	4213
HERVH_233	chr3:57337829-57346518	0.00425313	0.00152411	-0.306624	NO	DNAH12	0
HERVH_891	chr12:88761814-88767688	0.00422054	0	-0.507976	NO	Y_RNA	56532
HERVH_883	chr12:73395627-73401507	0.00421623	0.00450442	0.028953	NO	RP11-314D7.1	108231
HERVH_156	chr2:150969230-150975078	0.00419968	0	-0.505858	NO	AC016682.1	52860
HERVH_70	chr1:205853703-205859552	0.00419896	0	-0.505786	NO	SLC26A9	22625
HERVH_675	chr8:129926704-129932566	0.00418965	0.0027532	-0.153979	NO	AC068570.1	94581
HERVH_296	chr3:167140180-167154918	0.00418178	0.00359424	-0.0610428	NO	SERPINI2	4660
HERVH_597	chr7:76969253-76975197	0.00417084	0	-0.502925	NO	GSAP	0
HERVH_604	chr7:106168197-106174104	0.00415773	0	-0.50159	NO	CTB-111H14.1	0
HERVH_918	chr13:63787325-63793265	0.00415414	0.00494651	0.0785846	NO	LINC00376	0
HERVH_865	chr12:33240783-33243791	0.00412092	0	-0.497834	NO	AC026357.1	46029
HERVH_167	chr2:169990292-169993316	0.00409911	0.00875859	0.411947	NO	LRP2	0
HERVH_74	chr1:213017152-213020148	0.00409875	0	-0.495568	NO	C1orf227	0
HERVH_53	chr1:117404968-117411017	0.00409844	0	-0.495535	NO	AL157904.1	36756
HERVH_512	chr6:62310090-62316177	0.00407285	0	-0.492915	NO	RP1-240B8.3	23962
HERVH_539	chr6:121245970-121252003	0.0040709	0	-0.492714	NO	COX6A1P3	143313
HERVH_12	chr1:35597577-35603626	0.00406013	0.00437857	0.0323101	NO	EFCAB14P1	9493
HERVH_1097	chr20:153412-159494	0.00405715	0.00265361	-0.151755	NO	DEFB128	9001
HERVH_599	chr7:92108506-92114588	0.00405715	0.00435481	0.0302303	NO	AC007566.10	0
HERVH_194	chr2:215954661-215960754	0.00403081	0	-0.488598	NO	ABCA12	0
HERVH_958	chr14:86198780-86204945	0.00402132	0.00214809	-0.206893	NO	FLRT2	103747
HERVH_158	chr2:152165581-152171737	0.00398956	0	-0.484351	NO	NMI	19011
HERVH_1205	chrX:146213189-146216288	0.00396253	0	-0.48156	NO	MIR513C	54935
HERVH_791	chr11:18664800-18671021	0.00394788	0.00425751	0.0316766	NO	SPTY2D1	8463
HERVH_869	chr12:46715087-46721360	0.00393362	0.00514563	0.120332	NO	SLC38A2	30613
HERVH_39	chr1:83420993-83427277	0.00392673	0	-0.477857	NO	RP4-601K24.1	0
HERVH_974	chr15:41423493-41429819	0.00391898	0	-0.477053	NO	INO80	14942
HERVH_52	chr1:116051761-116058068	0.00391241	0	-0.476373	NO	AL512638.1	23398
HERVH_42	chr1:95032033-95038382	0.00390478	0	-0.475581	NO	RP11-86H7.6	12731
HERVH_638	chr8:9660492-9666807	0.00388911	0	-0.473954	NO	TNKS	20637
HERVH_864	chr12:30209013-30215449	0.003852	0.00250766	-0.147282	NO	RP11-776A13.1	138468
HERVH_179	chr2:193783028-193789561	0.00377707	0	-0.462269	NO	PCGEM1	141404
HERVH_643	chr8:50332351-50338885	0.00375876	0	-0.46035	NO	RFPL4AP7	66949
HERVH_412	chr4:173876810-173883463	0.00372636	0	-0.456949	NO	GALNTL6	0
HERVH_230	chr3:48760687-48767580	0.0035798	0	-0.441463	NO	IP6K2	0
HERVH_929	chr13:91491817-91506532	0.00334593	0	-0.4164	NO	LINC00410	36677
HERVH_276	chr3:144829063-144836431	0.0033333	0.00937992	0.539529	NO	RP11-622L21.1	404895
HERVH_467	chr5:121952587-121960069	0.00329799	0.00176998	-0.176097	NO	RP11-166A12.1	4579
HERVH_472	chr5:126003235-126010758	0.00328002	0.00390566	0.0664147	NO	RP11-772E11.1	3976
HERVH_898	chr12:114493548-114501194	0.00322725	0.00422163	0.104573	NO	RP11-100F15.1	13745
HERVH_1012	chr16:59548814-59556868	0.00307815	0.00400777	0.0990683	NO	RNU4-58P	17163
HERVH_1010	chr16:47872651-47880814	0.00303705	0	-0.382618	NO	RP11-523L20.2	0
HERVH_493	chr5:170427580-170435850	0.00296974	0.00160133	-0.160859	NO	RANBP17	0
HERVH_391	chr4:146173840-146178134	0.00288675	0	-0.365889	NO	RPS23P4	12829
HERVH_151	chr2:138441952-138446230	0.00287047	0.00754525	0.447016	NO	THSD7B	6666
HERVH_451	chr5:97415786-97424483	0.00283725	0.00523417	0.246974	NO	AC008834.1	0
HERVH_69	chr1:205835459-205844220	0.0028033	0.00453475	0.18299	YES	PM20D1	16200
HERVH_962	chr14:93226083-93230513	0.00277198	0.0109295	0.712558	NO	LGMN	11037
HERVH_1023	chr17:6636283-6640771	0.00273616	0	-0.34893	NO	CTC-281F24.2	12234
HERVH_163	chr2:158197445-158201959	0.0027204	0	-0.347144	NO	ERMN	13221
HERVH_113	chr2:37608160-37612747	0.0026771	0.00929262	0.605824	NO	QPCT	7696
HERVH_119	chr2:52250121-52254738	0.00265971	0	-0.340244	YES	AC007682.1	0
HERVH_1225	chrY:23197805-23207131	0.00264589	0	-0.338669	NO	RP11-65G9.1	0
HERVH_1192	chrX:120477749-120482482	0.002619	0	-0.335597	NO	AC007486.1	11258
HERVH_936	chr14:31715567-31720344	0.00259488	0.00337854	0.0870837	NO	RP11-596D21.1	0
HERVH_1186	chrX:115463140-115467976	0.00256322	0	-0.329206	NO	RNU6-154P	64033
HERVH_476	chr5:130907572-130917561	0.00245868	0.00265151	0.022159	NO	RAPGEF6	0
HERVH_212	chr3:21419398-21424447	0.00245508	0.00262289	0.0193077	NO	AC104183.1	5579
HERVH_1059	chr19:5847399-5857664	0.00239257	0	-0.309475	NO	FUT3	0
HERVH_157	chr2:151809930-151820353	0.0023563	0	-0.305247	NO	AC023469.2	18668
HERVH_190	chr2:209764838-209770191	0.00229402	0	-0.297956	NO	RNA5SP117	15081
HERVH_519	chr6:72458099-72463468	0.00228718	0.00547258	0.33256	NO	RNU4-66P	95786
HERVH_778	chr10:111322515-111328010	0.00225582	0	-0.293467	NO	BTF3P15	27768
HERVH_542	chr6:123877988-123883489	0.0022323	0	-0.290695	NO	TRDN	0
HERVH_733	chr9:125292885-125298427	0.00221578	0	-0.288746	NO	OR1N1	3314
HERVH_963	chr14:94025737-94031316	0.00220109	0.00237372	0.0202696	NO	UNC79	0
HERVH_982	chr15:74646484-74652125	0.00219743	0.00286107	0.0764328	NO	CYP11A1	0
HERVH_567	chr6:160649682-160655354	0.00218542	0.00284543	0.0760989	NO	SLC22A2	0
HERVH_825	chr11:94752547-94758226	0.00218273	0.00699576	0.480338	NO	KDM4E	197
HERVH_61	chr1:178009375-178015065	0.00217851	0	-0.284338	NO	RP4-798P15.3	2234
HERVH_1104	chr20:18497765-18503403	0.00217805	0.00469776	0.271313	NO	SEC23B	0
HERVH_1044	chr18:32936103-32941755	0.00217266	0.00805406	0.568679	NO	ZNF396	4907
HERVH_524	chr6:81357392-81363101	0.00217126	0.00282699	0.0757041	NO	RP11-486E2.1	90487
HERVH_586	chr7:30519184-30524899	0.00216898	0	-0.283208	NO	NOD1	785
HERVH_109	chr2:35026065-35031792	0.00216444	0.00231238	0.0174399	NO	AC012593.1	0
HERVH_860	chr12:23658764-23664506	0.00215878	0.00742342	0.519029	YES	SOX5	17935
HERVH_229	chr3:46429175-46434893	0.00214758	0.00282254	0.0780131	NO	RP11-24F11.2	0
HERVH_633	chr8:5293987-5299768	0.00214422	0.00279178	0.0749475	NO	RP11-745K9.2	12973
HERVH_965	chr14:98913129-98918911	0.00212381	0.00229038	0.0196866	NO	RP11-1082A3.1	44559
HERVH_294	chr3:166218392-166224206	0.00211212	0.00227777	0.0195977	NO	RP11-450H5.1	63276
HERVH_949	chr14:61599969-61605878	0.00209777	0.00770377	0.549315	NO	PRKCH	48400
HERVH_1195	chrX:125997029-126002975	0.00208472	0	-0.273184	NO	CXorf64	41261
HERVH_309	chr3:186375562-186381479	0.00207535	0.00223812	0.0193171	NO	RP11-134F2.2	0
HERVH_841	chr11:133496669-133502587	0.002075	0.00895099	0.650249	NO	OPCML	94256
HERVH_147	chr2:116941328-116947286	0.00206107	0	-0.270358	NO	DPP10	338001
HERVH_1114	chr21:18264529-18270560	0.00205533	0	-0.269672	NO	AF212831.2	18519
HERVH_884	chr12:76685499-76691563	0.00204415	0	-0.268333	NO	RP11-54A9.1	0
HERVH_1077	chr19:23359781-23371835	0.00203748	0	-0.267533	NO	AC092329.1	0
HERVH_374	chr4:128432192-128438257	0.00202471	0.00266105	0.0743952	NO	RP11-18O11.2	12231
HERVH_858	chr12:20915842-20921986	0.00199868	0	-0.262875	NO	SLCO1C1	9523
HERVH_1116	chr21:18493758-18500000	0.00198586	0.00258559	0.0704403	NO	NEK4P1	82788
HERVH_415	chr4:179128273-179134496	0.0019733	0	-0.259821	NO	RP11-84H6.1	73354
HERVH_1113	chr21:17764277-17770570	0.00196976	0	-0.259395	NO	LINC00478	0
HERVH_977	chr15:49990714-49996953	0.00196824	0.00470945	0.297532	NO	RP11-353B9.1	42286
HERVH_846	chr12:10115035-10121289	0.00196352	0	-0.258642	NO	CLEC12A	0
HERVH_654	chr8:85975065-85981388	0.00196042	0.0067413	0.485144	NO	RP11-146E23.2	17463
HERVH_694	chr9:25668926-25675215	0.00195259	0.00513254	0.340331	NO	TUSC1	1182
HERVH_13	chr1:38373486-38379845	0.00194932	0.00253802	0.0693813	NO	INPP5B	0
HERVH_623	chr7:141277875-141284242	0.00194687	0.00506967	0.335015	NO	AGK	0
HERVH_1099	chr20:1707884-1714216	0.00193933	0.00418288	0.248428	NO	RP4-673D20.4	4702
HERVH_246	chr3:84236187-84242555	0.00192837	0.00207961	0.0181774	NO	AC108696.1	96709
HERVH_665	chr8:110313305-110319688	0.00192384	0	-0.253849	NO	NUDCD1	0
HERVH_667	chr8:114521115-114527605	0.00190997	0.00612156	0.436822	NO	CSMD3	71788
HERVH_720	chr9:94833979-94840505	0.00188168	0.00202926	0.0178092	NO	SPTLC1	0
HERVH_644	chr8:61217938-61224568	0.00185217	0	-0.245151	NO	CA8	23968
HERVH_41	chr1:94295892-94302644	0.00183586	0	-0.243164	NO	BCAR3	0
HERVH_285	chr3:153540371-153547230	0.00180722	0	-0.239669	NO	RP11-23D24.2	0
HERVH_795	chr11:25348341-25355245	0.00179544	0	-0.238229	NO	RP11-54J7.2	185773
HERVH_486	chr5:160667270-160682020	0.00167292	0.00199202	0.0389088	YES	AC022120.1	10117
HERVH_436	chr5:22094810-22109737	0.00164532	0.000887183	-0.0971199	NO	CDH12	0
HERVH_115	chr2:41604972-41612853	0.00157286	0	-0.210746	NO	AC010739.1	210674
HERVH_73	chr1:210360948-210369023	0.00153507	0	-0.206027	NO	SYT14	23313
HERVH_144	chr2:90182454-90190570	0.00152732	0	-0.205057	NO	IGKV1D-13	2199
HERVH_107	chr2:34919624-34927900	0.00149779	0.009601	0.769571	NO	AC073218.2	0
HERVH_696	chr9:31326304-31334695	0.00147726	0	-0.198779	NO	RP11-271O3.1	36915
HERVH_855	chr12:17622828-17631416	0.00142989	0	-0.192811	NO	RP11-871F6.3	30872
HERVH_866	chr12:34418479-34427192	0.00142267	0.00455973	0.350084	NO	RP13-7D7.1	15587
HERVH_442	chr5:44110589-44120195	0.00129041	0	-0.175098	NO	RNU6-381P	43757
HERVH_1079	chr19:28914550-28926619	0.00102707	0.00109727	0.00915548	YES	AC005307.1	0
HERVH_265	chr3:128548268-128560870	0.000974438	0.00466311	0.418044	NO	RP11-221E20.5	1538
HERVH_518	chr6:68577520-68599365	0.00056744	0	-0.0796259	NO	RP11-301G19.1	0
HERVH_1001	chr16:19001843-19008557	0	0	0	NO	TMC7	0
HERVH_1002	chr16:21450364-21451384	0	0.0389499	2.29131	NO	NPIPB3	0
HERVH_1003	chr16:21882632-21883652	0	0.0389499	2.29131	NO	NPIPB4	0
HERVH_1006	chr16:29530821-29531841	0	0.0129833	1.20059	NO	RP11-345J4.8	7049
HERVH_1007	chr16:30270803-30271823	0	0.0158228	1.36865	NO	RP11-347C12.2	0
HERVH_1008	chr16:30870772-30876227	0	0	0	NO	BCL7C	0
HERVH_1009	chr16:34970794-34980137	0	0	0	NO	5S_rRNA	0
HERVH_1011	chr16:52244973-52253759	0	0	0	NO	RP11-142G1.3	0
HERVH_1018	chr16:70245668-70246694	0	0	0	NO	AC009060.1	5986
HERVH_1020	chr16:71741962-71742478	0	0	0	NO	PHLPP2	0
HERVH_1026	chr17:29957962-29958378	0	0	0	NO	RP1-41C23.1	0
HERVH_1027	chr17:31099937-31101259	0	0	0	NO	MYO1D	0
HERVH_1029	chr17:52489139-52494163	0	0	0	NO	ISCA1P3	60995
HERVH_1031	chr17:66791594-66794238	0	0	0	NO	RP11-118B18.2	0
HERVH_1032	chr17:72498433-72502559	0	0	0	NO	CD300LB	14755
HERVH_1035	chr17:75915130-75915876	0	0	0	NO	RNU1-80P	305
HERVH_1037	chr18:9421987-9426212	0	0	0	NO	TWSG1	19570
HERVH_1042	chr18:29580445-29586244	0	0.00278311	0.354239	NO	RNF125	12092
HERVH_1043	chr18:32795991-32802476	0	0.00408419	0.494076	NO	ZNF397	18519
HERVH_1046	chr18:40041805-40049714	0	0	0	NO	LINC00907	0
HERVH_1051	chr18:51539423-51539983	0	0	0	NO	AC090666.1	72974
HERVH_106	chr2:20282322-20287884	0	0	0	NO	AC098828.2	0
HERVH_1060	chr19:6574435-6577311	0	0	0	NO	Y_RNA	1368
HERVH_1064	chr19:9852501-9862281	0	0.00406226	0.491829	NO	ZNF846	389
HERVH_1065	chr19:10139329-10144634	0	0	0	NO	C3P1	3846
HERVH_1066	chr19:15939547-15946980	0	0	0	NO	AC004510.3	0
HERVH_1070	chr19:20487110-20487373	0	0	0	NO	ZNF826P	0
HERVH_1071	chr19:20701636-20707276	0	0	0	NO	CTC-513N18.6	0
HERVH_1072	chr19:21047696-21049341	0	0	0	NO	CTD-2542C24.3	17474
HERVH_1076	chr19:23209230-23215033	0	0.00912837	0.935714	NO	CTD-2291D10.2	2732
HERVH_1078	chr19:23732294-23737856	0	0	0	NO	ZNF675	0
HERVH_1084	chr19:42951107-42954318	0	0	0	NO	LIPE-AS1	0
HERVH_1086	chr19:46605461-46612578	0	0	0	NO	AC007193.6	0
HERVH_1096	chr19:55634172-55640906	0	0.00196658	0.259011	NO	CTD-2587H24.1	2422
HERVH_1117	chr21:27226194-27229026	0	0	0	NO	APP	23836
HERVH_1127	chr22:39452266-39464313	0	0	0	NO	APOBEC3G	0
HERVH_1128	chrX:3391482-3392161	0	0.0195037	1.56089	NO	SNORA48	57998
HERVH_1138	chrX:27304339-27313095	0	0	0	NO	RP11-268G12.1	0
HERVH_1145	chrX:35627541-35630647	0	0	0	NO	SIAH1P1	13601
HERVH_1147	chrX:38410621-38411268	0	0	0	NO	TM4SF2	0
HERVH_1148	chrX:50466657-50467200	0	0	0	NO	SHROOM4	0
HERVH_1149	chrX:55814839-55819838	0	0	0	NO	RRAGB	29633
HERVH_1157	chrX:74851381-74857565	0	0	0	NO	BRAFP1	46041
HERVH_1158	chrX:75075800-75079408	0	0	0	NO	SAR1AP4	24974
HERVH_1159	chrX:81982214-81988398	0	0.00260985	0.334551	NO	RP5-849L7.1	142260
HERVH_1175	chrX:108152661-108153634	0	0	0	NO	RNU6-309P	82563
HERVH_1185	chrX:115126855-115131169	0	0.00306977	0.386234	NO	RN7SL712P	17756
HERVH_1196	chrX:126362055-126366977	0	0.00269057	0.343757	NO	RP3-428A13.1	157348
HERVH_120	chr2:54734038-54736679	0	0	0	NO	SPTBN1	0
HERVH_1201	chrX:140489280-140490186	0	0	0	NO	GS1-164F24.1	14010
HERVH_1202	chrX:141315212-141320844	0	0	0	NO	MAGEC2	22137
HERVH_1204	chrX:142590011-142592270	0	0	0	NO	GS1-256O22.5	0
HERVH_1212	chrY:7368630-7375179	0	0.00404428	0.489982	NO	RNU6-521P	77432
HERVH_1213	chrY:9884776-9891363	0	0	0	NO	TSPY20P	8793
HERVH_1214	chrY:14009193-14016999	0	0	0	NO	ASS1P6	26244
HERVH_1215	chrY:14671143-14677289	0	0	0	NO	SHROOM2P1	14326
HERVH_1216	chrY:16462384-16471895	0	0	0	NO	AC010723.1	73016
HERVH_1217	chrY:17210722-17215878	0	0	0	NO	AC006989.2	156128
HERVH_1218	chrY:17624193-17629953	0	0	0	NO	STSP1	29144
HERVH_1219	chrY:17881716-17884909	0	0	0	NO	STSP1	176506
HERVH_122	chr2:57454376-57462340	0	0	0	NO	RP11-443I9.1	177906
HERVH_1220	chrY:19243000-19254741	0	0	0	NO	SURF6P1	49966
HERVH_1221	chrY:21106809-21112829	0	0	0	NO	TTTY14	0
HERVH_1222	chrY:21573849-21574490	0	0	0	NO	BCORP1	42828
HERVH_1223	chrY:21580910-21589624	0	0	0	NO	BCORP1	27694
HERVH_1224	chrY:23058369-23067617	0	0	0	NO	TMEM167AP1	1614
HERVH_138	chr2:78985328-78991393	0	0	0	NO	RNU6-827P	118181
HERVH_139	chr2:79278525-79284198	0	0.00233439	0.302686	NO	REG3G	22895
HERVH_143	chr2:89348341-89356463	0	0	0	NO	IGKV1-13	2379
HERVH_146	chr2:110975460-110978418	0	0	0	NO	LINC00116	0
HERVH_148	chr2:117888204-117892654	0	0.00297595	0.37584	NO	RNU7-190P	4638
HERVH_150	chr2:124416654-124419528	0	0	0	NO	AC092646.3	20156
HERVH_152	chr2:138579694-138580406	0	0	0	NO	AC020601.1	55919
HERVH_154	chr2:143247247-143252894	0	0	0	NO	AC092578.1	48094
HERVH_176	chr2:192243025-192243637	0	0	0	NO	MYO1B	0
HERVH_189	chr2:209758491-209759262	0	0	0	NO	RNA5SP117	26010
HERVH_193	chr2:212126531-212132378	0	0	0	NO	AC013404.1	31289
HERVH_201	chr2:231511769-231512255	0	0	0	NO	AC098823.3	43382
HERVH_202	chr2:232295596-232297105	0	0.008776	0.90889	NO	ZBTB8OSP2	1530
HERVH_203	chr2:234123937-234126467	0	0	0	NO	ATG16L1	0
HERVH_213	chr3:26199142-26207066	0	0.00203676	0.267447	NO	HMGB3P12	50748
HERVH_225	chr3:44386149-44392802	0	0.00597158	0.675507	NO	TCAIM	0
HERVH_228	chr3:46368226-46374348	0	0	0	NO	UQCRC2P1	14814
HERVH_231	chr3:51789841-51798089	0	0.00195675	0.257825	NO	IQCF6	14492
HERVH_234	chr3:58578097-58581431	0	0.00968163	0.97685	NO	FAM107A	0
HERVH_240	chr3:76582725-76587297	0	0	0	NO	ROBO2	0
HERVH_243	chr3:79667459-79670592	0	0.00515138	0.599449	NO	ROBO1	0
HERVH_244	chr3:80435277-80440590	0	0	0	NO	RP11-481N16.1	50642
HERVH_245	chr3:83403326-83406751	0	0	0	NO	CYP51A1P1	546155
HERVH_248	chr3:87619881-87624911	0	0	0	NO	APOOP2	19078
HERVH_251	chr3:93656898-93662915	0	0	0	NO	PROS1	0
HERVH_254	chr3:97962860-97968688	0	0	0	NO	RP11-325B23.2	0
HERVH_257	chr3:107288255-107290664	0	0	0	NO	BBX	0
HERVH_263	chr3:125966173-125967812	0	0	0	NO	RP11-71E19.1	17828
HERVH_264	chr3:126775760-126778578	0	0	0	NO	PLXNA1	19526
HERVH_269	chr3:131228066-131233052	0	0	0	NO	RP11-517B11.4	3624
HERVH_270	chr3:133147017-133153777	0	0	0	NO	BFSP2	0
HERVH_271	chr3:135936280-135942556	0	0	0	NO	RP11-463H24.1	11524
HERVH_274	chr3:141411025-141415286	0	0	0	NO	RP11-340E6.1	0
HERVH_282	chr3:150316864-150320246	0	0.0156629	1.35968	NO	SERP1	0
HERVH_287	chr3:155762891-155763234	0	0	0	NO	KCNAB1	0
HERVH_289	chr3:161871208-161877425	0	0	0	NO	TOMM22P6	326905
HERVH_30	chr1:75386770-75386949	0	0	0	NO	RP11-93N20.1	42050
HERVH_32	chr1:79337871-79346600	0	0.00184893	0.244756	NO	ELTD1	8850
HERVH_325	chr4:11655192-11660878	0	0	0	NO	RP11-281P23.2	0
HERVH_331	chr4:20190763-20200894	0	0	0	NO	SLIT2	53990
HERVH_336	chr4:27976510-27982996	0	0.00248833	0.32058	NO	AC007106.1	0
HERVH_337	chr4:35019352-35023877	0	0	0	NO	snoU13	51387
HERVH_338	chr4:45689431-45694182	0	0	0	NO	RNU6-931P	207279
HERVH_339	chr4:54886245-54891713	0	0	0	NO	FIP1L1	0
HERVH_340	chr4:59156905-59161705	0	0	0	NO	RP11-25L5.2	172670
HERVH_350	chr4:89263188-89270364	0	0	0	NO	RP11-10L7.1	10616
HERVH_361	chr4:101912849-101918632	0	0	0	NO	PPP3CA	25935
HERVH_364	chr4:108211735-108217008	0	0	0	NO	RP11-713M6.2	0
HERVH_370	chr4:123932621-123934510	0	0.00701058	0.766432	NO	SPATA5	0
HERVH_371	chr4:125797032-125798419	0	0	0	NO	ANKRD50	163146
HERVH_377	chr4:131868399-131869225	0	0	0	NO	RP11-401I19.1	61604
HERVH_379	chr4:132587147-132589997	0	0	0	NO	RN7SL205P	51421
HERVH_385	chr4:135835399-135838574	0	0	0	NO	RP11-192C21.2	15471
HERVH_387	chr4:137531435-137539916	0	0	0	NO	AC093875.1	88418
HERVH_397	chr4:155839480-155845715	0	0.00212397	0.277863	NO	RBM46	89516
HERVH_398	chr4:156029429-156035389	0	0.00715189	0.778367	NO	RP11-92A5.2	92293
HERVH_40	chr1:84524096-84524628	0	0	0	NO	RP11-486G15.2	17387
HERVH_428	chr5:8414176-8416662	0	0	0	NO	RP11-480D4.1	0
HERVH_437	chr5:22974699-22975413	0	0	0	NO	CTD-2234B20.1	37745
HERVH_438	chr5:28047237-28052406	0	0	0	NO	AC010455.1	60846
HERVH_439	chr5:43320924-43322932	0	0	0	NO	HMGCS1	7311
HERVH_440	chr5:43329138-43333557	0	0	0	NO	RP11-159F24.2	2710
HERVH_441	chr5:43786596-43791694	0	0.00259768	0.333158	NO	NNT	79090
HERVH_443	chr5:56312278-56318281	0	0	0	NO	AC114973.1	40228
HERVH_444	chr5:74178599-74179655	0	0.0152834	1.33819	NO	SNORA40	0
HERVH_447	chr5:81249122-81255054	0	0.00272072	0.34718	NO	ATG10	12791
HERVH_45	chr1:102062785-102068998	0	0	0	NO	RP11-411H5.1	120301
HERVH_452	chr5:97770219-97777041	0	0.00194122	0.25595	NO	RP11-474J18.1	22724
HERVH_453	chr5:98346527-98352658	0	0	0	NO	CTD-2007H13.3	15811
HERVH_46	chr1:104922744-104931261	0	0	0	NO	FTLP17	226293
HERVH_462	chr5:114986516-114990681	0	0	0	NO	TMED7	17828
HERVH_47	chr1:105139159-105145391	0	0	0	NO	FTLP17	442708
HERVH_471	chr5:125984314-125985045	0	0	0	NO	C5orf48	12336
HERVH_474	chr5:128006014-128007030	0	0	0	NO	SLC27A6	0
HERVH_481	chr5:136072731-136075313	0	0	0	NO	CTB-1I21.1	0
HERVH_482	chr5:143304560-143305895	0	0	0	NO	CTB-57H20.1	96224
HERVH_483	chr5:143990914-143996463	0	0	0	NO	RN7SKP246	75682
HERVH_49	chr1:110268138-110270226	0	0	0	NO	GSTM5	0
HERVH_5	chr1:13887335-13893989	0	0	0	NO	RP4-597A16.3	5147
HERVH_505	chr6:29213253-29220585	0	0	0	NO	XXbac-BPG308J9.3	0
HERVH_506	chr6:33312838-33319580	0	0	0	NO	MYL8P	5567
HERVH_510	chr6:51803038-51809224	0	0	0	NO	PKHD1	0
HERVH_515	chr6:63715392-63721353	0	0.00492908	0.578126	NO	AL590558.1	22318
HERVH_516	chr6:64660119-64666415	0	0	0	NO	EYS	0
HERVH_517	chr6:66382660-66383858	0	0	0	NO	EYS	0
HERVH_521	chr6:79295391-79297826	0	0	0	NO	RP3-390M24.1	16359
HERVH_526	chr6:87307969-87313619	0	0	0	NO	AL391417.1	124657
HERVH_54	chr1:143540660-143542208	0	0	0	NO	RP11-435B5.7	7389
HERVH_55	chr1:144295847-144298076	0	0	0	NO	LINC00623	0
HERVH_561	chr6:147951510-147953818	0	0	0	NO	SAMD5	0
HERVH_563	chr6:152811473-152818304	0	0	0	NO	SYNE1	0
HERVH_566	chr6:159301417-159310247	0	0	0	NO	C6orf99	0
HERVH_569	chr6:161196332-161201889	0	0	0	NO	PLG	21986
HERVH_572	chr6:169077689-169085125	0	0	0	NO	SMOC2	3706
HERVH_577	chr7:12699412-12705219	0	0.00277928	0.353807	NO	AC011891.5	4803
HERVH_578	chr7:17453686-17460387	0	0	0	NO	AC019117.1	0
HERVH_591	chr7:51668416-51668460	0	0	0	NO	ROBO2P1	148
HERVH_593	chr7:52400618-52406737	0	0.00791271	0.840983	NO	snoU13	9034
HERVH_595	chr7:67683025-67683690	0	0	0	NO	RP5-945F2.3	0
HERVH_60	chr1:173092967-173093996	0	0	0	NO	GOT2P2	16244
HERVH_605	chr7:106470079-106478964	0	0	0	NO	PIK3CG	26760
HERVH_620	chr7:138013999-138019276	0	0	0	NO	AC008155.2	30771
HERVH_621	chr7:138047567-138053044	0	0	0	NO	AC008155.1	35897
HERVH_624	chr7:142802209-142807589	0	0	0	NO	PIP	21582
HERVH_631	chr7:150004328-150010375	0	0	0	NO	ACTR3C	0
HERVH_637	chr8:8916423-8922705	0	0	0	NO	ERI1	0
HERVH_642	chr8:37857842-37861640	0	0	0	NO	KB-1836B5.3	16952
HERVH_645	chr8:64059897-64067540	0	0	0	NO	RP11-16E18.1	9255
HERVH_653	chr8:84455949-84462903	0	0	0	NO	RP11-51M18.1	134815
HERVH_672	chr8:120887420-120888221	0	0	0	NO	DEPTOR	0
HERVH_685	chr9:2509686-2515547	0	0	0	NO	RP11-125B21.2	0
HERVH_687	chr9:6020020-6024146	0	0.00391161	0.476289	NO	RANBP6	4403
HERVH_688	chr9:10884981-10890707	0	0.00231278	0.300157	NO	IMP3P1	54674
HERVH_689	chr9:11102108-11102669	0	0	0	NO	RP11-109M17.1	89013
HERVH_692	chr9:22658525-22664061	0	0.00530749	0.614238	NO	RP11-399D6.2	0
HERVH_693	chr9:25288173-25294099	0	0.00272347	0.347492	NO	RN7SKP120	199025
HERVH_695	chr9:25994637-25999999	0	0	0	NO	RP11-477G9.1	56206
HERVH_7	chr1:23323997-23330896	0	0	0	NO	C1orf234	6432
HERVH_700	chr9:35636815-35643365	0	0	0	NO	CD72	0
HERVH_701	chr9:44977542-44980398	0	0	0	NO	FAM27C	9917
HERVH_702	chr9:45714331-45717187	0	0	0	NO	FAM27A	9921
HERVH_703	chr9:46100517-46103373	0	0	0	NO	RP11-157L3.4	10327
HERVH_704	chr9:46400942-46403798	0	0	0	NO	FAM27D1	9387
HERVH_705	chr9:67804033-67806889	0	0	0	NO	RP11-12A20.7	9385
HERVH_708	chr9:77966060-77972491	0	0	0	NO	RP11-323A7.1	44315
HERVH_736	chr9:134422600-134427323	0	0	0	NO	UCK1	15946
HERVH_739	chr10:3037745-3040372	0	0	0	NO	RP11-118K6.2	12352
HERVH_748	chr10:32422626-32427780	0	0.00256946	0.329922	NO	RP11-241I20.5	21910
HERVH_750	chr10:46066621-46071533	0	0	0	NO	2021-03-08	0
HERVH_755	chr10:57731271-57738775	0	0	0	NO	RP11-478B11.2	224604
HERVH_756	chr10:59853854-59854706	0	0	0	NO	RP11-123G9.1	11479
HERVH_760	chr10:84817263-84823121	0	0	0	NO	RNU6-478P	4598
HERVH_761	chr10:88320994-88326415	0	0	0	NO	RP11-77P6.2	36137
HERVH_770	chr10:101020020-101025140	0	0	0	NO	HPSE2	24402
HERVH_775	chr10:107487394-107493543	0	0	0	NO	YWHAZP5	40586
HERVH_777	chr10:110358807-110360574	0	0	0	NO	RP11-163F15.1	37235
HERVH_780	chr10:120652813-120659863	0	0.00228926	0.297398	NO	RP11-215A21.2	20700
HERVH_784	chr11:4240528-4246547	0	0	0	NO	RP11-23F23.3	7208
HERVH_785	chr11:4336931-4343131	0	0	0	NO	SSU72P3	7965
HERVH_798	chr11:29727300-29735632	0	0	0	NO	CTD-3138F19.1	0
HERVH_799	chr11:29995168-29998877	0	0	0	NO	RP11-215H22.1	2784
HERVH_8	chr1:26237061-26237635	0	0	0	NO	AL033528.1	606
HERVH_80	chr1:222121122-222125444	0	0	0	NO	RP11-815M8.1	0
HERVH_800	chr11:37599932-37604922	0	0	0	NO	SNORA31	118754
HERVH_801	chr11:39755675-39762613	0	0	0	NO	AC027806.1	3223
HERVH_803	chr11:49342134-49348393	0	0	0	NO	CTD-2026G22.1	0
HERVH_804	chr11:55326905-55331372	0	0	0	NO	OR4C15	4011
HERVH_810	chr11:69903571-69907526	0	0	0	NO	RP11-626H12.3	0
HERVH_815	chr11:80833445-80838497	0	0	0	NO	RP11-170L9.1	164769
HERVH_816	chr11:81517261-81523721	0	0	0	NO	RP11-876F14.2	29757
HERVH_822	chr11:89114471-89120727	0	0	0	NO	NOX4	0
HERVH_845	chr12:9986515-9989116	0	0	0	NO	KLRF1	0
HERVH_85	chr1:227021203-227026105	0	0	0	NO	PSEN2	31781
HERVH_852	chr12:14384340-14389716	0	0	0	NO	MRPS18CP4	310
HERVH_856	chr12:17873185-17877946	0	0	0	NO	Y_RNA	9206
HERVH_857	chr12:18348594-18356661	0	0	0	NO	RERGL	0
HERVH_86	chr1:228812305-228818438	0	0	0	NO	FTH1P2	4725
HERVH_861	chr12:25316146-25322449	0	0	0	NO	CASC1	0
HERVH_867	chr12:44843834-44849850	0	0	0	NO	NELL2	52209
HERVH_868	chr12:46423571-46430824	0	0	0	NO	RP11-101K23.1	25104
HERVH_870	chr12:48505126-48509459	0	0	0	NO	PFKM	0
HERVH_871	chr12:55324465-55326490	0	0	0	NO	TESPA1	15313
HERVH_876	chr12:61980886-61986712	0	0	0	NO	RP11-410B16.1	7520
HERVH_877	chr12:63152550-63156327	0	0.00701243	0.76659	NO	PPM1H	0
HERVH_880	chr12:70525048-70526576	0	0	0	NO	RP11-611E13.2	0
HERVH_888	chr12:82369016-82370233	0	0	0	NO	RP11-362A1.1	0
HERVH_897	chr12:114459667-114460481	0	0.0198271	1.57663	NO	RP11-100F15.1	54458
HERVH_899	chr12:127638199-127642614	0	0	0	NO	RP11-575F12.2	7123
HERVH_9	chr1:30676524-30681960	0	0	0	NO	RP3-357I16.1	17411
HERVH_907	chr13:49440846-49446595	0	0	0	NO	AL161421.1	57662
HERVH_909	chr13:53531517-53534092	0	0	0	NO	OLFM4	68803
HERVH_937	chr14:35119501-35124406	0	0.00269989	0.344817	NO	SNX6	20113
HERVH_944	chr14:47818971-47821764	0	0	0	NO	MDGA2	0
HERVH_947	chr14:53595462-53602270	0	0	0	NO	DDHD1	0
HERVH_952	chr14:73595159-73600744	0	0.00948468	0.96234	NO	PSEN1	2383
HERVH_954	chr14:76046840-76052840	0	0.00489704	0.575026	NO	FLVCR2	0
HERVH_955	chr14:78067485-78068447	0	0.0137661	1.2489	NO	SPTLC2	0
HERVH_967	chr14:101771590-101777584	0	0	0	NO	RP11-168L7.1	21270
HERVH_975	chr15:43176956-43182546	0	0	0	NO	TTBK2	0
HERVH_98	chr1:248499067-248504408	0	0.00550127	0.632386	NO	OR14C36	7670
HERVH_980	chr15:56009999-56010822	0	0	0	NO	PRTG	0
HERVH_981	chr15:69280445-69284685	0	0	0	NO	RP11-809H16.2	0
HERVH_984	chr15:87585199-87588739	0	0	0	NO	RP11-138H10.2	0
HERVH_988	chr15:90676524-90681532	0	0	0	NO	CTD-2315E11.1	0
HERVH_99	chr2:3863138-3868930	0	0	0	NO	AC019172.2	22845
HERVH_990	chr15:94011141-94013759	0	0	0	NO	RP11-266O8.1	0
HERVH_998	chr16:10377017-10380558	0	0	0	NO	ATF7IP2	39734
HERVH_999	chr16:10386710-10389091	0	0	0	NO	ATF7IP2	31201
HERVH_768	chr10:98492761-98496375	0	0.0154588	1.34817	YES	RNU6-1274P	6550
HERVH_985	chr15:88374337-88380253	0	0.0176278	1.46612	YES	NTRK3	37978
