# Supplementary material for: HERVH-derived lncRNAs negatively regulate chromatin targeting and remodeling mediated by CHD7
Source: Life Sci Alliance. 2021 Oct 18;5(1):e202101127. doi: 10.26508/lsa.202101127 (PMC8548210; doi:10.26508/lsa.202101127)
Supplement: Supplementary file 3 [file LSA-2021-01127_TableS2.xlsx]

## Sheet: List of antibodies
Target	Vender	Catalog number	Application	Usage/Dilution
IgG	Abcam	ab37415	PAR-CLIP	5 μg per reaction
CHD7	Abcam	ab31824	PAR-CLIP	5 μg per reaction
CHD7	R&D Systems	AF7350	Western blot	1:1,000 (0.5 μg/ml)
HA-tag	Abcam	ab9110	Western blot	1:8,000
GAPDH	Santa Cruz Biotechnology	SC-32233	Western blot	1:2,000
Actin	Abcam	ab1801	Western blot	1:2,500
P300	Upstate	#05-257	Western blot	1:5,000
H3K27ac	Cell Signaling Technology	#8173	Western blot	1:4,000
H3K4me1	Active Motif	#39297	Western blot	1:5,000
H3	Cell Signaling Technology	#4499	Western blot	1:3,000
CHD7	Bethyl Laboratories	A301-223A	Immunofluorescent	1:100
HA-tag	Abcam	ab9110	Immunofluorescent	1:100
Oct3/4	Santa Cruz Biotechnology	SC-5279	Immunofluorescent	1:100
Donkey anti-Mouse IgG (H+L) Highly Cross-Adsorbed Secondary Antibody, Alexa Fluor 568 conjugate	Thermo Fisher Scientific Asheville LLC	A-10037	Immunofluorescent	1:500
Donkey anti-Rabbit IgG (H+L) Secondary Antibody, Alexa Fluor 488 conjugate	Thermo Fisher Scientific Asheville LLC	A-21206	Immunofluorescent	1:500
CHD7	Bethyl Laboratories	A301-223A	CUT&RUN	1:100
HA-tag	Abcam	ab9110	CUT&RUN	1:100
P300	Upstate	#05-257	CUT&RUN	1:100
H3K27ac	Cell Signaling Technology	#8173	CUT&RUN	1:100
H3K4me1	Active Motif	#39297	CUT&RUN	1:100
