# Supplementary material for: HERVH-derived lncRNAs negatively regulate chromatin targeting and remodeling mediated by CHD7
Source: Life Sci Alliance. 2021 Oct 18;5(1):e202101127. doi: 10.26508/lsa.202101127 (PMC8548210; doi:10.26508/lsa.202101127)
Supplement: Supplementary file 4 [file LSA-2021-01127_TableS3.xlsx]

## Sheet: List of primers
Name	Sequence	Note
HERVH-gag_Fwd	ACGCTTTACAGCCCTAGACC	Measure HERVH expression
HERVH-gag_Rev	GTCGGGAGCAGATTGGGTAA	Measure HERVH expression
HERVH-pol_Fwd	CGCCCTTCTTCCCAATCCAA	Measure HERVH expression
HERVH-pol_Rev	GCCAAGGAGGGAGTAGAGGT	Measure HERVH expression
MALAT1 p6 F	TAACAGGGAAGAGAGAGGGTGGGGG	Measure MALAT1 expression
MALAT1 p6 R	CCAACAGCACAGCGGTACACTCC	Measure MALAT1 expression
GAPDH qPCR_fwd	ACATCGCTCAGACACCATG	Measure GAPDH expression
GAPDH qPCR_rev	TGTAGTTGAGGTCAATGAAGGG	Measure GAPDH expression
POU5F1 RNA Forward	CTTGCTGCAGAAGTGGGTGGAGGAA	Measure POU5F1 expression
POU5F1 RNA Reverse	CTGCAGTGTGGGTTTCGGGCA	Measure POU5F1 expression
PAX6 RNA Forward	GTGTCCAACGGATGTGTGAG	Measure PAX6 expression
PAX6 RNA Reverse	CTAGCCAGGTTGCGAAGAAC	Measure PAX6 expression
601 F	CTGGAGAATCCCGGTGCCGAGGCC	Nucleosomal DNA template
601down50 R	CTCGGAACACTATCCGACTGGCAC	Nucleosomal DNA template
CHD7_KO_INDEL_F	AAATCCTATGGGTCAGCAAATG	Check CHD7 KO clones
CHD7_KO_INDEL_R	AGGGTAGACACCCATCTGACC	Check CHD7 KO clones
CHD7-HA knockin_FWD	GAGGACCCTTTAAAGATGGAGAG	Check CHD7 HA-tagging clones
CHD7-HA knockin_REV	CACACCTGTATAACATGACTTGAAC	Check CHD7 HA-tagging clones
MEAF6P1 HERVH KO_F check-1	GAAGAACTAATGACTCAACCACTTTC	Check HERVH KO clones
MEAF6P1 HERVH KO_R check-1	ACTATTACACCCACTAAGGGTTATG	Check HERVH KO clones
MEAF6P1 HERVH KO_intF check	ATCGTCCACTCTCTCTCCATAC	Check HERVH KO clones
CTD-2501M5.1 HERVH KO_F check-1	CCTCTGTTCCTATACCAAACAGTATC	Full-length HERVH element amplification
CTD-2501M5.1 HERVH KO_R check-1	CTAGTTACTTAGCACGACTGACTTT	Full-length HERVH element amplification
HERVH S1_F	TGTCAGGCCTCTGAGCCCAAGCT	Subclone of HERVH segments
HERVH S1_R	CACCTCTGAAACCTGGATGAATA	Subclone of HERVH segments
HERVH S2_F	CAGCCTTCCCTTGGTGTTTA	Subclone of HERVH segments
HERVH S2_R	ACCTCAGACCATTTGCCTATTT	Subclone of HERVH segments
HERVH S3_F	CTTCAACTCACACCTGACCTAA	Subclone of HERVH segments
HERVH S3_R	GGGAGCAGGATGGGTAATAAA	Subclone of HERVH segments
HERVH S4_F	CAACCCTGAGACGCTTTACA	Subclone of HERVH segments
HERVH S4_R	AGAAGCCTGGCTGTCAATAC	Subclone of HERVH segments
HERVH S5_F	GAGGCTACTCACTCCACATTAC	Subclone of HERVH segments
HERVH S5_R	CAAAGAGAGGCTGGGATGAA	Subclone of HERVH segments
HERVH S6_F	CCTCAATACCTGCCTCTACAAC	Subclone of HERVH segments
HERVH S6_R	GGTGGAACTGCCATCAATAAATC	Subclone of HERVH segments
HERVH S7_F	CTCTCTGATCCACCTGACATTC	Subclone of HERVH segments
HERVH S7_R	CTGTACCCTGTAGCATTCTGAG	Subclone of HERVH segments
HERVH S8_F	CAAGCTCAGCCACCAACTTA	Subclone of HERVH segments
HERVH S8_R	GCCTGACATTCCTGTCTTCTT	Subclone of HERVH segments
T7 In Vitro Txn_F	CCAAGTAATACGACTCACTATAGGGCTAGTCCTGCAGGTTTAAACG	Preparation of T7-HERVH templates for in vitro transcription
HERVH UP on pCR4_F	GGGCTAGTCCTGCAGGTTTAAACG	Amplification of HERVH segments
